# Supplementary material for: The centrosomal OFD1 protein interacts with the translation machinery and regulates the synthesis of specific targets
Source: Sci Rep. 2017 Apr 27;7:1224. doi: 10.1038/s41598-017-01156-x (PMC5430665; doi:10.1038/s41598-017-01156-x)
Supplement: Supplementary file 2 — Supplementary Table S1 [file 41598_2017_1156_MOESM2_ESM.xls]

## Sheet: Sheet1
	The centrosomal OFD1 protein interacts with the translation machinery and regulates the synthesis of specific targets Daniela Iaconis, Maria Monti, Mario Renda, Arianne van Koppen, Roberta Tammaro, Marco Chiaravalli, Flora Cozzolino, Paola Pignata, Claudia Crina, Piero Pucci, Alessandra Boletta, Vincenzo Belcastro, Rachel H Giles, Enrico Maria Surace, Simone Gallo, Mario Pende, Brunella Franco
Supplementary Table S1. Sequences and characteristics of peptides identified in proteomic studies
Accession UniProt	Description	Score	Coverage (%)	# Peptides		MW [kDa]	calc. pI
Q15154	Pericentriolar material 1 protein OS=Homo sapiens GN=PCM1 [PCM1_HUMAN]	1094	14	21		229	5.02
	Peptide Sequences	Modifications	IonScore	# Missed Cleavages	Charge	MH+ [Da]	ΔM [ppm]
	ALYALQDIVSR		73.31	0	2	1248.41	-225.95
	QGLAETASPVAVSLR		69.68	0	2	1498.35	-313.55
	VTNDISPESSPGVGR		69	0	2	1514.21	-351.32
	LMQDLDNNSITVK		67.13	0	2	1490.29	-308.23
	MVLTLTQQNDESK		64.48	0	2	1507.35	402
	SSQQPVSEVSTIPcPR		62.67	0	2	1771.27	-334.08
	qTQTSEVYDGPK	N-Term(Gln->pyro-Glu)	62.08	0	2	1335.15	-339.88
	MLQQQEQLR		61.53	0	2	1173.23	-317.01
	GEPAMESSQIVSR		60.66	0	2	1390.81	108
	IIEDGDGAGAETPVIENR		60	0	2	1851.37	-285.98
	ESPPTVDSTQQPNPLPLR		59	0	2	1975.49	-261.07
	SDEEDFVKVEDLPLK		59.37	1	3	1762.38	-283.27
	IDTQQLDR		50.92	0	2	988.313	-317.04
	QLGSILQDSLAK		49.24	0	2	1272.39	-254.03
	qLEALMAEHQR	N-Term(Gln->pyro-Glu)	48.09	0	2	1308.23	-308.76
	QAESLSLTR		44.87	0	2	1004.41	-123.91
	LPEMEPLVPR		34.11	0	2	1180.49	-124.37
	YMPAVTSTPTVNQHETSTSK		29	0	3	2178.47	-256.26
	LIDIQEK		24.33	0	2	858.353	-163.69
	qAALLALQHK	N-Term(Gln->pyro-Glu)	22.78	0	2	1075.35	-254.15
	NNCPFSADENYRPLAK		22	0	3	1896.05	97.6
P21333	Filamin-A OS=Homo sapiens GN=FLNA [FLNA_HUMAN]	406	6	9		283	6.06201
	Peptide Sequences	Modifications	IonScore	# Missed Cleavages	Charge	MH+ [Da]	ΔM [ppm]
	VANPSGNLTETYVQDR		76.04	0	2	1763.43	-240.03
	IANLQTDLSDGLR		67.75	0	2	1415.33	-294.15
	VEPGLGADNSVVR		65.16	0	2	1312.45	-177.51
	ANLPQSFQVDTSK		53.69	0	2	1434.39	-229.9
	DAGEGLLAVQITDPEGKPK		33	0	3	1937.69	-166.44
	VAQPTITDNKDGTVTVR		28	1	3	1814.48	-261.99
	LPQLPITNFSR		27.77	0	2	1285.33	-306.34
	DKGEYTLVVK		27.6	1	2	1151.23	-345.84
	YGGDEIPFSPYR		26.32	0	2	1400.33	-225.33
P50990	T-complex protein 1 subunit theta OS=Homo sapiens GN=CCT8 [TCPQ_HUMAN]	277	11	5		61	9
	Peptide Sequences	Modifications	IonScore	# Missed Cleavages	Charge	MH+ [Da]	ΔM [ppm]
	AIADTGANVVVTGGK		102.61	0	2	1372.39	-255.41
	LFVTNDAATILR		72.55	0	2	1333.35	-296.15
	DIDEVSSLLR		47.74	0	2	1146.27	-285.75
	FAEAFEAIPR		37.81	0	2	1150.25	-292.62
	LAmALHVPKAPGFAQmLK	M3/M16(Oxidation)	15	1	3	1955.96	463
Q8N1I0	Dedicator of cytokinesis protein 4 OS=Homo sapiens GN=DOCK4 [DOCK4_HUMAN]	353	5	9		227	7.6499
	Peptide Sequences	Modifications	IonScore	# Missed Cleavages	Charge	MH+ [Da]	ΔM [ppm]
	TVESQLYTNPDSR		58.97	0	2	1509.29	-281.86
	IAEQYESYYDYR		53.89	0	2	1599.53	-102.22
	ESGVSLIATVTR		52.71	0	2	1232.49	-155.7
	YGVVIASFR		44.01	0	2	1011.43	-128.12
	LTQNGDMLDLLK		39.19	0	2	1360.65	-45.11
	ILSNVFcLIK		32	0	2	1206.21	-396.08
	EYSSVFSHGVSITR		30.88	0	2	1568.35	-266.39
	AVNPTPSSWSLDSGK		24.23	0	2	1545.25	-324.74
	NDLYITIER		16.96	0	2	1136.37	-195.37
P15924	Desmoplakin OS=Homo sapiens GN=DSP [DESP_HUMAN]	449	6	10		334	6.81494
	Peptide Sequences	Modifications	IonScore	# Missed Cleavages	Charge	MH+ [Da]	ΔM [ppm]
	LLEAQIATGGIIDPK		68.98	0	2	1538.49	-251.024
	TGSQYDIQDAIDK		59.76	0	2	1453.29	-266.882
	GFFDPNTEENLTYLQLK		60	0	2	2027.95	-512.11
	AITGFDDPFSGK		49.54	0	2	1254.11	-388.672
	LLEAQACTGGIIHPTTGQK		48	0	3	1995.32	147
	ALLQAILQTEDMLK		46.53	0	2	1586.43	-283.383
	TMIQSPSGVILQEAADVHAR		33	0	3	2122.52	-266.67
	LVFDGLR		32.38	0	2	819.313	-194.844
	SVEEVASEIQPFLR		32.08	0	2	1603.41	-261.921
	LPVDIAYK		18.08	0	2	918.453	-83.6275
Q01082	Spectrin beta chain, non-erythrocytic 1 OS=Homo sapiens GN=SPTBN1 [SPTB2_HUMAN]	343	4	7		275	5.56689
	Peptide Sequences	Modifications	IonScore	# Missed Cleavages	Charge	MH+ [Da]	ΔM [ppm]
	SQNIVTDSSSLSAEAIR		68.91	0	2	1777.43	-258.82
	MLTAQDMSYDEAR		64.09	0	2	1530.09	-368.42
	LVSQDNFGFDLPAVEAATK		63	0	2	2021.5854	-210.35
	VLVLSQDYGK		58.08	0	2	1121.17	-399.22
	VLDNAIETEK		50.28	0	2	1130.97	-545.25
	ETASELLMR		26.86	0	2	1049.29	-225.86
	LVSQDNFGFDLPAVEAATKK		12	1	3	2150	-49.95
Q9UPN4	5-azacytidine-induced protein 1 OS=Homo sapiens GN=AZI1 [AZI1_HUMAN]	372	13	9		130	8.68994
	Peptide Sequences	Modifications	IonScore	# Missed Cleavages	Charge	MH+ [Da]	ΔM [ppm]
	ALEDAQAVNEQLSSER		88.9	0	2	1759.25	-337.12
	SSSALDSPAGPR		50.12	0	2	1144.09	-407.99
	AELATLQAR		42.45	0	2	972.293	-261.97
	ANNAGGGLPAAGPGDR		42	0	2	1394.29	-275.81
	HQMELNTLK		40.63	0	2	1113.33	-215.14
	SGEGTLLDLHQQK		37.98	0	3	1425.09	-454.67
	LSAFPEPPEDGTLLSEAK		30	0	2	1900.45	-263.74
	SPAGVDLSLTGLPPPVSR		28.59	0	2	1762.61	-202.65
	KRPASLSTAPSEK		10.78	1	3	1371.09	-491.39
P31946	14-3-3 protein beta/alpha OS=Homo sapiens GN=YWHAB [1433B_HUMAN]	110	21	4		28	4.83057
	Peptide Sequences	Modifications	IonScore	# Missed Cleavages	Charge	MH+ [Da]	ΔM [ppm]
	YLSEVASGDNK		41.46	0	2	1182.27	-246.25
	VISSIEQK		40	0	2	903.253	-179.31
	DSTLIMQLLR		19	0	2	1189.39	-225.61
	AVTEQGHELSNEER		10	0	3	1598.91	-234.73
Q13043	Serine/threonine-protein kinase 4 OS=Homo sapiens GN=STK4 [STK4_HUMAN]	280	17	7		56	5.07178
	Peptide Sequences	Modifications	IonScore	# Missed Cleavages	Charge	MH+ [Da]	ΔM [ppm]
	DLINEAMDVK		61.09	0	2	1147.19	-325.85
	ATATQLLQHPFVR		52.21	0	3	1481.76	-45.16
	qVPVESDLQEIIK	N-Term(Gln->pyro-Glu)	40.92	0	2	1480.39	-268.03
	LADFGVAGQLTDTmAK	M14(Oxidation)	38.48	0	3	1654.62	484
	AIFmIPTNPPPTFR	M4(Oxidation)	35.06	0	2	1617.35	-304.94
	QPEEVFDVLEK		34.81	0	2	1332.37	-221.86
	ETGQIVAIK		18.09	0	2	958.253	-317.51
P62191	26S protease regulatory subunit 4 OS=Homo sapiens GN=PSMC1 [PRS4_HUMAN]	116	5	2		49	6.21436
	Peptide Sequences	Modifications	IonScore	# Missed Cleavages	Charge	MH+ [Da]	ΔM [ppm]
	AVANQTSATFLR		100.88	0	2	1278.31	-287.51
	GVILYGPPGTGK		14.85	0	2	1158.35	-258.3
P27708	CAD protein OS=Homo sapiens GN=CAD [PYR1_HUMAN]	282	5	6	9	245	6.45557
	Peptide Sequences	Modifications	IonScore	# Missed Cleavages	Charge	MH+ [Da]	ΔM [ppm]
	TLGVDLVALATR		61.24	0	2	1228.37	-287.72
	VLGTSPEAIDSAENR		61.16	0	2	1558.21	-358.2
	VNEISVEVDSDPR		56.1	0	2	1458.39	-215.65
	MAEIGEHVAPSEAANSLEQAQAAAER		51	0	3	2679.26	-372.35
	VPQFSFSR		34.13	0	2	967.293	-214.05
	ATGYPLAYVAAK		18.76	0	2	1224.05	-498.14
Q13347	Eukaryotic translation initiation factor 3 subunit I OS=Homo sapiens GN=EIF3I [EIF3I_HUMAN]	102	9	3		37	5.64307
	Peptide Sequences	Modifications	IonScore	# Missed Cleavages	Charge	MH+ [Da]	ΔM [ppm]
	QINDIQLSR		43	0	2	1086.23	-218.73
	MKPILLQGHER		35	0	3	1321.58	-117.68
	DMTMFVTASK		24	0	2	1130.09	-43.67
Q13200	26S proteasome non-ATPase regulatory subunit 2 OS=Homo sapiens GN=PSMD2 [PSMD2_HUMAN]	224	7	5		95	5.19873
	Peptide Sequences	Modifications	IonScore	# Missed Cleavages	Charge	MH+ [Da]	ΔM [ppm]
	SGALLAcGIVNSGVR		74.39	0	2	1474.63	576
	AVPLALALISVSNPR		57.47	0	2	1521.57	432
	LNILDTLSK		38.09	0	2	1016.41	-183.04
	VGQAVDVVGQAGKPK		37.99	0	3	1453.26	302
	VPDDIYK		17.49	0	2	849.233	-238.71
Q13813	Spectrin alpha chain, non-erythrocytic 1 OS=Homo sapiens GN=SPTAN1 [SPTN1_HUMAN]	387	5	7		284	5.35107
	Peptide Sequences	Modifications	IonScore	# Missed Cleavages	Charge		ΔM [ppm]
	SADESGQALLAAGHYASDEVR		81	0	3	2146.49	-235.08
	ALINADELASDVAGAEALLDR		77	0	3	2127.47	180
	LGESQTLQQFSR		56.96	0	2	1393.29	-297.47
	ELPTAFDYVEFTR		54.72	0	2	1588.49	456
	DVTGAEALLER		54.69	0	2	1173.07	-459.02
	EAALTSEEVGADLEQVEVLQK		39	0	3	2257.76	-165.85
	LQTASDESYKDPTNIQSK		23	1	3	2024.27	-346.66
Q8WWW0	Ras association domain-containing protein 5 OS=Homo sapiens GN=RASSF5 [RASF5_HUMAN]	173	9	3	3	44	9.14404
	Peptide Sequences	Modifications	IonScore	# Missed Cleavages	Charge	MH+ [Da]	ΔM [ppm]
	LLAGPDTEVLSFVLK		86.25	0	2	1601.61	-188.74
	LSEDGTYTGFIK		62.01	0	2	1330.33	-240.52
	TSFYLPLDAIK		25.14	0	2	1267.57	-95.15
Q8TDY2	RB1-inducible coiled-coil protein 1 OS=Homo sapiens GN=RB1CC1 [RBCC1_HUMAN]	190	3	4	9	185	5.41455
	Peptide Sequences	Modifications	IonScore	# Missed Cleavages	Charge	MH+ [Da]	ΔM [ppm]
	TTNESLLTSFPK		72.27	0	2	1337.29	-300.74
	LDSELSALER		46.28	0	2	1132.35	-204.75
	MESTAGITTTTSPR		38.14	0	2	1451.97	-500.91
	LMSQSMSSVSSR		33.54	0	2	1299.17	-331.44
O15084	Serine/threonine-protein phosphatase 6 regulatory ankyrin repeat subunit A OS=Homo sapiens GN=ANKRD28 [ANR28_HUMAN]	205	7	4	4	115	6.25244
	Peptide Sequences	Modifications	IonScore	# Missed Cleavages	Charge	MH+ [Da]	ΔM [ppm]
	LLSSGFDIDTPDDFGR		84.45	0	2	1754.41	-234.04
	CAEALVPLLSNVNVSDR		48	0	2	1856.49	-248.25
	TVSFEALPIMR		46.24	0	2	1263.39	-224.79
	DQPSLVQAIFNGDPDEVR		27	0	3	1999.34	-313.42
A6NHR9	Structural maintenance of chromosomes flexible hinge domain-containing protein 1 OS=Homo sapiens GN=SMCHD1 PE=1 SV=2 - [SMHD1_HUMAN]	122	1	3	11	228	7.29834
	Peptide Sequences	Modifications	IonScore	# Missed Cleavages	Charge	MH+ [Da]	ΔM [ppm]
	SLNSDISYFGVGGK		75.74	0	2	1443.23	-331.82
	GLAPIECYNR		29.5	0	2	1192.17	-340.03
	GmVFGAPVPK	M2(Oxidation)	15.67	0	2	1018.17	-359.99
P34932	Heat shock 70 kDa protein 4 OS=Homo sapiens GN=HSPA4 [HSP74_HUMAN]	171	13	4	6	53	5.18604
	Peptide Sequences	Modifications	IonScore	# Missed Cleavages	Charge	MH+ [Da]	ΔM [ppm]
	VLATAFDTTLGGR		87.68	0	2	1321.37	-256.18
	AGGIETIANEYSDR		28.88	0	2	1495.37	-220.5
	SVMDATQIAGLNcLR		28.77	0	2	1648.41	-243.84
	AFSDPFVEAEK		24.85	0	2	1239.27	-255.5
Q9H3G5	Probable serine carboxypeptidase CPVL OS=Homo sapiens GN=CPVL [CPVL_HUMAN]	116	7	2	2	34	5.61768
	Peptide Sequences	Modifications	IonScore	# Missed Cleavages	Charge	MH+ [Da]	ΔM [ppm]
	NNDFYVTGESYAGK		88.61	0	2	1564.25	-280.55
	FLSLPEVR		26.69	0	2	960.393	-165.24
Q96BD8	Spindle and kinetochore-associated protein 1 OS=Homo sapiens GN=SKA1 [SKA1_HUMAN]	103	10	2	4	30	7.12256
	Peptide Sequences	Modifications	IonScore	# Missed Cleavages	Charge	MH+ [Da]	ΔM [ppm]
	LTYNQINDVIK		75.06	0	2	1320.45	-199.32
	NCGQEPTLK		28.17	0	2	1046.25	-230.31
P07814	Bifunctional glutamate/proline--tRNA ligase OS=Homo sapiens GN=EPRS [SYEP_HUMAN]	150	4	3	6	172	7.32764
	Peptide Sequences	Modifications	IonScore	# Missed Cleavages	Charge	MH+ [Da]	ΔM [ppm]
	NQGGGLSSSGAGEGQGPK		58.29	0	2	1588.23	313
	AYVDDTPAEQMK		51.14	0	2	1367.19	-308.81
	NSEPAGLETPEAK		41.26	0	2	1343.27	465
P56192	Methionine--tRNA ligase, cytoplasmic OS=Homo sapiens GN=MARS [SYMC_HUMAN]	224	10	6	3	102	6.16357
	Peptide Sequences	Modifications	IonScore	# Missed Cleavages	Charge	MH+ [Da]	ΔM [ppm]
	ITQDIFQQLLK		66	0	2	1346.61	-85.52
	FFGGYVPEMVLTPDDQR		53	0	2	1971.41	244
	LENDQIESLR		45.88	0	2	1216.39	-184.31
	LFVSDGVPGCLPVLAAAGR		27	0	2	1898.69	-170.17
	GLESLPPLRPQQNPVLPVAGER		14	0	3	2365.66	-274.2
	QLAVAEGKPPEAPK		18.18	0	3	1435.03	-536.78
Q15233	Non-POU domain-containing octamer-binding protein OS=Homo sapiens GN=NONO [NONO_HUMAN]	122	6	3	3	54	8.95361
	Peptide Sequences	Modifications	IonScore	# Missed Cleavages	Charge	MH+ [Da]	ΔM [ppm]
	FAQPGSFEYEYAmR	M13(Oxidation)	47.3	0	2	1711.21	-309.42
	VELDNMPLR		44.22	0	2	1086.29	-247.3
	AVVIVDDR		31.47	0	2	886.353	-165.49
Q9Y230	RuvB-like 2 OS=Homo sapiens GN=RUVBL2 [RUVB2_HUMAN]	123	7	3	4	46	5.64307
	Peptide Sequences	Modifications	IonScore	# Missed Cleavages	Charge	MH+ [Da]	ΔM [ppm]
	LLIVSTTPYSEK		48	0	2	1350.27	-354.71
	AVLIAGQPGTGK		39.31	0	2	1111.33	-282.95
	IGLETSLR		36.1	0	2	888.413	-115.12
P41252	Isoleucine--tRNA ligase, cytoplasmic OS=Homo sapiens GN=IARS [SYIC_HUMAN]	122	2	3	5	146	6.15088
	Peptide Sequences	Modifications	IonScore	# Missed Cleavages	Charge	MH+ [Da]	ΔM [ppm]
	LYLINSPVVR		49	0	2	1173.17	-448.78
	NVIVNGLVLASDGQK		40.91	0	2	1527.41	366
	MGITEYNNQCR		32.3	0	2	1385.13	-332.88
Q86YT6	E3 ubiquitin-protein ligase MIB1 OS=Homo sapiens GN=MIB1 [MIB1_HUMAN]	178	5	5	7	113	6.91748
	Peptide Sequences	Modifications	IonScore	# Missed Cleavages	Charge	MH+ [Da]	ΔM [ppm]
	NTLIMGLGTQGAEK		72.92	0	2	1432.45	-205.14
	LFETQESGDLNEELVK		41	0	2	1850.35	-296.81
	VGFEGMSDLK		34.13	0	2	1082.29	-208.92
	qTPLHIAVNK	N-Term(Gln->pyro-Glu)	17.89	0	2	1103.55	-61.71
	ILDSAPTGIK		11.68	0	2	1014.49	-89.04
O43143	Putative pre-mRNA-splicing factor ATP-dependent RNA helicase DHX15 OS=Homo sapiens GN=DHX15 [DHX15_HUMAN]	117	5	3	5	93	7.45947
	Peptide Sequences	Modifications	IonScore	# Missed Cleavages	Charge	MH+ [Da]	ΔM [ppm]
	YGVIILDEAHER		57.96	0	3	1414.29	-316.21
	EVDDLGPEVGDIK		37.61	0	2	1385.31	-264.86
	ASTNAMLISAGLPPLK		21.4	0	2	1583.43	-284.15
Q96AV8	Transcription factor E2F7 OS=Homo sapiens GN=E2F7 [E2F7_HUMAN]	97	4	2	3	81	8.1626
	Peptide Sequences	Modifications	IonScore	# Missed Cleavages	Charge	MH+ [Da]	ΔM [ppm]
	SSEAPATVELSSAPSAQK		65.89	0	2	1759.09	-442.38
	EYEDGPLSLVMPK		30.54	0	2	1477.31	-278.7
Q8WXW3	Progesterone-induced-blocking factor 1 OS=Homo sapiens GN=PIBF1 [PIBF1_HUMAN]	117	3	3	9	90	6.02393
	Peptide Sequences	Modifications	IonScore	# Missed Cleavages	Charge	MH+ [Da]	ΔM [ppm]
	LALELADTK		58.34	0	2	973.333	-230
	NILAEELSTNK		42.7	0	2	1231.21	-357.61
	NYSEVQIR		16.26	0	2	1008.25	-256.22
P43243	Matrin-3 OS=Homo sapiens GN=MATR3 [MATR3_HUMAN]	112	4	3	4	95	6.25244
	Peptide Sequences	Modifications	IonScore	# Missed Cleavages	Charge	MH+ [Da]	ΔM [ppm]
	TEEGPTLSYGR		48.02	0	2	1209.77	164
	LCSLFYTNEEVAK		45.79	0	2	1574.35	379
	IGPYQPNVPVGIDYVIPK		18	0	2	1968.69	-196.44
P49327	Fatty acid synthase OS=Homo sapiens GN=FASN [FAS_HUMAN]	95	1	3	6	275	6.44287
	Peptide Sequences	Modifications	IonScore	# Missed Cleavages	Charge	MH+ [Da]	ΔM [ppm]
	LPEDPLLSGLLDSPALK		50.44	0	2	1778.45	258
	YSGTLNLDR		23.53	0	2	1038.37	-143.33
	VMGLVPAK		20.91	0	2	814.373	-138.66
Q00325	Phosphate carrier protein, mitochondrial OS=Homo sapiens GN=SLC25A3 [MPCP_HUMAN]	112	7	3	5	40	9.37842
	Peptide Sequences	Modifications	IonScore	# Missed Cleavages	Charge	MH+ [Da]	ΔM [ppm]
	IQTQPGYANTLR		47.64	0	2	1361.35	-267.84
	GVAPLWMR		36.15	0	2	929.393	-118.3
	TVEALYK		27.68	0	2	823.153	-368.72
P48730	Casein kinase I isoform delta OS=Homo sapiens GN=CSNK1D [KC1D_HUMAN]	78	6	2	5	48	9.74463
	Peptide Sequences	Modifications	IonScore	# Missed Cleavages	Charge	MH+ [Da]	ΔM [ppm]
	TVLLLADQMISR		47.74	0	2	1359.57	-142.56
	GAPVNISSSDLTGR		29.52	0	2	1373.49	-152.41
Q8TF66	Leucine-rich repeat-containing protein 15 OS=Homo sapiens GN=LRRC15 [LRC15_HUMAN]	142	9	4	3	65	6.7124
	Peptide Sequences	Modifications	IonScore	# Missed Cleavages	Charge	MH+ [Da]	ΔM [ppm]
	NQISFISPGAFNGLTELR		48	0	2	1964.02	-280.62
	ELSPGIFGPmPNLR	M10(Oxidation)	36.88	0	2	1543.25	-350.66
	VFQHLGNLQVLR		34.77	0	3	1424.55	511.423
	LTLFGNSLK		22	0	2	992.353	-105.66
P09543	2',3'-cyclic-nucleotide 3'-phosphodiesterase OS=Homo sapiens GN=CNP [CN37_HUMAN]	76	4	2	2	45	9.0708
	Peptide Sequences	Modifications	IonScore	# Missed Cleavages	Charge	MH+ [Da]	ΔM [ppm]
	LDEDLAAYcR	C9(Carbamidomethyl)	48.32	0	2	1225.13	-342.079
	LSPTDNLPR		28.27	0	2	1012.29	-246.478
Q9P219	Protein Daple OS=Homo sapiens GN=CCDC88C [DAPLE_HUMAN]	75	2	2	10	152	6.22705
	Peptide Sequences	Modifications	IonScore	# Missed Cleavages	Charge	MH+ [Da]	ΔM [ppm]
	TSLNNAQLELNR		52.53	0	2	1372.43	-207.841
	qSAEYEALIR	N-Term(Gln->pyro-Glu)	22.37	0	2	1163.07	428.865
Q9NZI8	Insulin-like growth factor 2 mRNA-binding protein 1 OS=Homo sapiens GN=IGF2BP1 [IF2B1_HUMAN]	108	10	3	1	64	9.20264
	Peptide Sequences	Modifications	IonScore	# Missed Cleavages	Charge	MH+ [Da]	ΔM [ppm]
	LLVPTQYVGAIIGK		51.05	0	2	1472.09	138.838
	LYIGNLNESVTPADLEK		43	0	2	1875.95	-233.11
	TVNELQNLTAAEVVVPR		14	0	3	1853.01	-198.3
P53350	Serine/threonine-protein kinase PLK1 OS=Homo sapiens GN=PLK1 [PLK1_HUMAN]	73	6	3	3	69	8.90967
	Peptide Sequences	Modifications	IonScore	# Missed Cleavages	Charge	MH+ [Da]	ΔM [ppm]
	EIPEVLVDPR		29.93	0	2	1166.39	-213.4
	AGVPGVAAPGAPAAAPPAK		25.15	0	2	1569.57	-192.503
	GLENPLPERPR		17.58	0	3	1277.37	-258.88
Q9P270	SLAIN motif-containing protein 2 OS=Homo sapiens GN=SLAIN2 [SLAI2_HUMAN]	175	7	3	4	66	9.45166
	Peptide Sequences	Modifications	IonScore	# Missed Cleavages	Charge	MH+ [Da]	ΔM [ppm]
	DATSLLAAGEGGLLDEVEPLRPDELER		115	0	3	2865.44	83
	LDQTMSALK		41.8	0	2	1006.53	8.85424
	SPAAPSPLALR		17.84	0	2	1079.37	-229.863
Q99873	Protein arginine N-methyltransferase 1 OS=Homo sapiens GN=PRMT1 [ANM1_HUMAN]	58	5	2	4	41	5.46
	Peptide Sequences	Modifications	IonScore	# Missed Cleavages	Charge	MH+ [Da]	ΔM [ppm]
	VEEVELPVEK		31	0	2	1170.33	-250.004
	EPLVDVVDPK		27.4	0	2	1110.45	-136.393
Q9Y2D8	Afadin- and alpha-actinin-binding protein OS=Homo sapiens GN=SSX2IP [ADIP_HUMAN]	70	6	3		72	6.40479
	Peptide Sequences	Modifications	IonScore	# Missed Cleavages	Charge	MH+ [Da]	ΔM [ppm]
	SLPASPSTSDFcQTR	C12(Carbamidomethyl)	33.74	0	2	1653.25	-303.07
	KNLLAQENVETQNLK		18.76	1	3	1740.96	-568.03
	LQNIIASR		17.83	0	2	914.313	-250.579
Q14558	Phosphoribosyl pyrophosphate synthase-associated protein 1 OS=Homo sapiens GN=PRPSAP1 [KPRA_HUMAN]	55	7	2		40	7.1958
	Peptide Sequences	Modifications	IonScore	# Missed Cleavages	Charge	MH+ [Da]	ΔM [ppm]
	EIQGFFSFPVDNLR		30.2	0	2	1669.41	344.2
	EKPPITVVGDVGGR		25.06	0	3	1423.77	-17.5552
O00303	Eukaryotic translation initiation factor 3 subunit F OS=Homo sapiens GN=EIF3F [EIF3F_HUMAN]	50	6	2	2	38	5.45264
	Peptide Sequences	Modifications	IonScore	# Missed Cleavages	Charge	MH+ [Da]	ΔM [ppm]
	AYVSTLMGVPGR		31.77	0	2	1250.45	-162.747
	VIGTLLGTVDK		17.89	0	2	1115.35	-281.873
Q9UH99	SUN domain-containing protein 2 OS=Homo sapiens GN=SUN2 [SUN2_HUMAN]	71	4	3	4	83	6.72705
	Peptide Sequences	Modifications	IonScore	# Missed Cleavages	Charge	MH+ [Da]	ΔM [ppm]
	IRPTAVTLEHVPK		29.88	0	3	1460.61	-173.212
	AEHQQDSEDLFK		24.09	0	3	1446.66	4.02684
	ILTHVAEMQGK		17.41	0	3	1227.15	398.661
O75665	Oral-facial-digital syndrome 1 protein OS=Homo sapiens GN=OFD1 [OFD1_HUMAN]	1804	44	62	51	117	6.1001
	Peptide Sequences	Modifications	IonScore	# Missed Cleavages	Charge	MH+ [Da]	ΔM [ppm]
	NDVVEALTGSAASR		96	0	2	1389.33	-262.139
	MVQEGSLVDTLQSSDK		93	0	2	1736.45	89.6
	VVSEQPQVGTLEER		83	0	2	1570.53	-263.98
	SISVEGSSLLIGASNSLVADHLQR		78	0	3	253.292	-254.44
	LQLIDDQFADAYPQR		76	0	2	1792.57	-242.04
	SLESEMYLEGLGR		70	0	2	1483.47	-227.26
	qRVEAFELNQK	N-Term(Gln->pyro-Glu)	72	1	2	1344.33	-325.9
	MmAQSNmFTVADVLSQDELR	M2(Oxidation); M7(Oxidation)	68	0	3	2318.04	216
	EScNMETQTSSTFNR	C3(Carbamidomethyl)	66	0	2	1791.23	-231.48
	SLESEmYLEGLGR	M6(Oxidation)	65	0	2	1499.41	-248.13
	VFTMQDLLQLIK		65	0	2	1448.81	-266.21
	VFTMQDLLQLIK		65	0	2	1448.41	-266.21
	SLTTQVADLK		64	0	2	1075.41	-248.13
	VEAFELNQK		63.15	0	2	1077.39	-227.35
	qTELQDKSEFSDVDK	N-Term(Gln->pyro-Glu)	61	1	2	1751.33	-390.85
	qLQDEIEHSAQLK	N-Term(Gln->pyro-Glu)	61	0	2	1521.45	-185.19
	qTQTALENEVYcNPK	N-Term(Gln->pyro-Glu); C12(Carbamidomethyl)	61	0	2	1777.8	-288.95
	ELELELESVK		58	0	2	1188.43	-406.73
	NQLIHELMHPVLSGELQPR		57	1	3	2211.16	-187.68
	QTQTALENEVYcNPK	C12(Carbamidomethyl)	55	0	2	1794.41	-245.26
	MPLPSPTESR		53	0	2	1114.43	-308.37
	VVSEQPQVGTLEERNDVVEALTGSAASR		53	1	3	2941.48	-231.49
	QSNLQEVLER		51	0	2	1215.39	-279.95
	VFTmQDLLQLIK	M4(Oxidation)	43	0	2	1464.59	-191.51
	QTELQDKSEFSDVDK		43	1	3	1768.26	222
	FFKDTEIAK		42	1	2	1098.58	574
	ELTmFQNDFEK	M4(Oxidation)	41	0	2	1417.63	-238.37
	ELTMFQNDFEK		41	0	2	1401.37	-244.72
	LAQPAPELAVFQK		39	0	2	1411.51	-242.16
	qQLEESRNENLR	N-Term(Gln->pyro-Glu)	37	1	2	1498.25	-274.89
	VKELELELESVK		36	1	2	1415.61	-136.91
	SFEETYDR		33	0	2	1046.23	-238.94
	SPPSLHLLEAFK		32	0	2	1338.57	-200.99
	ELEMENELEmSNQEIKDK	M10(Oxidation)	32	1	3	2224.99	-143.56
	qLLLKDmDLLR	N-Term(Gln->pyro-Glu); M7(Oxidation)	30	1	2	1356.75	-400.38
	mPLPSPTESR	M1(Oxidation)	30	0	2	1130.23	-175.56
	QLQDEIEHSAQLK		30	0	2	1538.31	-94.57
	AQSLAITK		28	0	2	831.353	-265.74
	LSSTPLPK		26	0	2	842.433	-172.86
	QRVEAFELNQK		26	1	3	1361.49	-214.38
	MmAQSNmFTVADVLSQDELRK	M2(Oxidation); M7(Oxidation)	24	0	3	2446.13	-272.23
	MIEESLK		23	0	2	849.193	-266.22
	HSLSIPPVSSPPEQK		18	0	2	1602.43	340
	LYQTFK		14	0	2	799.293	-278.21
P24534	Elongation factor 1-beta OS=Homo sapiens GN=EEF1B2 [EF1B_HUMAN]	135	12	2	3	25	4.66553
	Peptide Sequences	Modifications	IonScore	# Missed Cleavages	Charge	MH+ [Da]	ΔM [ppm]
	SPAGLQVLNDYLADK		89.87	0	2	1603.43	-249.48
	SIQADGLVWGSSK		45.04	0	2	1347.49	-146.678
P62333	26S protease regulatory subunit 10B OS=Homo sapiens GN=PSMC6 [PRS10_HUMAN]	168	10.28	3	3	44.1451	7.48877
	Peptide Sequences	Modifications	IonScore	# Missed Cleavages	Charge	MH+ [Da]	ΔM [ppm]
	ALQSVGQIVGEVLK		89.45	0	2	1440.59	-173.129
	HGEIDYEAIVK		40	0	2	1274.25	479.012
	EVIELPLTNPELFQR		38.71	0	2	1798.57	332.548
Q13188	Serine/threonine-protein kinase 3 OS=Homo sapiens GN=STK3 [STK3_HUMAN]	213	10	5	5	56.265	5.23682
	Peptide Sequences	Modifications	IonScore	# Missed Cleavages	Charge	MH+ [Da]	ΔM [ppm]
	qPEEVFDVLEK	N-Term(Gln->pyro-Glu)	54.79	0	2	1315.33	-234.898
	TLIEDEIATILK		52.91	0	2	1358.63	-106.775
	QVPVESDLQEIIK		45.44	0	2	1497.57	-162.428
	QPEEVFDVLEK		30.28	0	2	1332.45	-161.745
	AIFMIPTNPPPTFR		29.61	0	2	1601.57	-173.709
Q12905	Interleukin enhancer-binding factor 2 OS=Homo sapiens GN=ILF2 [ILF2_HUMAN]	207	13	4	3	45	5.26221
	Peptide Sequences	Modifications	IonScore	# Missed Cleavages	Charge	MH+ [Da]	ΔM [ppm]
	ILPTLEAVAALGNK		89.2	0	2	1409.67	-116.054
	NQDLAPNSAEQASILSLVTK		56	0	3	2099.78	328
	ILITTVPPNLR		31.39	0	2	1237.33	456.815
	QPLALNVAYR		30.51	0	2	1144.43	-187.55
P46781	40S ribosomal protein S9 OS=Homo sapiens GN=RPS9 [RS9_HUMAN]	85	8	2	4	22.5776	10.6528
	Peptide Sequences	Modifications	IonScore	# Missed Cleavages	Charge	MH+ [Da]	ΔM [ppm]
	LFEGNALLR		51.78	0	2	1032.45	-126.871
	LIGEYGLR		33	0	2	920.333	-225.39
Q02978	Mitochondrial 2-oxoglutarate/malate carrier protein OS=Homo sapiens GN=SLC25A11 [M2OM_HUMAN]	117	9	2	3	34.0399	9.90576
	Peptide Sequence	Modifications	IonScore	# Missed Cleavages	Charge	MH+ [Da]	ΔM [ppm]
	AVVVNAAQLASYSQSK		66.97	0	2	1635.47	-242.987
	LTGADGTPPGFLLK		50.23	0	2	1386.39	-266.95
A6NMY6	Putative annexin A2-like protein OS=Homo sapiens GN=ANXA2P2 [AXA2L_HUMAN]	147	13	4	3	39	6.94678
	Peptide Sequence	Modifications	IonScore	# Missed Cleavages	Charge	MH+ [Da]	ΔM [ppm]
	TPAQYDASELK		57.48	0	2	1222.17	-345.555
	TNQELQEINR		46.31	0	2	1244.29	-265.434
	DALNIETAIK		34.18	0	2	1087.37	-208.482
	GTDVPKWISImTER	M11(Oxidation)	10	1	2	1648.83	-50.73
O95816	BAG family molecular chaperone regulator 2 OS=Homo sapiens GN=BAG2 [BAG2_HUMAN]	209	28	6	6	23.7572	6.69775
	Peptide Sequence	Modifications	IonScore	# Missed Cleavages	Charge	MH+ [Da]	ΔM [ppm]
	TLQQNAESRFN		65.1	1	2	1307.35	-215.074
	LLESLDQLELR		46.51	0	2	1328.23	-383.478
	FLDDLGNAK		27.14	0	2	992.373	-133.083
	FQSIVIGcALEDQKK	C8(Carbamidomethyl)	27.13	1	3	1735.62	-166.724
	IIDEVVNK		25.95	0	2	929.233	-320.208
	RLETLLR		17.3	1	2	900.393	-188.638
Q5SW79	Centrosomal protein of 170 kDa OS=Homo sapiens GN=CEP170 [CE170_HUMAN]	108	2	2	4	176	7.10791
	Peptide Sequence	Modifications	IonScore	# Missed Cleavages	Charge	MH+ [Da]	ΔM [ppm]
	LGEASDSELADADK		69.9	0	2	1420.31	-233.165
	EPSYFEIPTK		37.8	0	2	1210.33	-220.062
Q4G0N4	NAD kinase domain-containing protein 1 OS=Homo sapiens GN=NADKD1 [NAKD1_HUMAN]	118	12	3	4	50	8.17725
	Peptide Sequence	Modifications	IonScore	# Missed Cleavages	Charge	MH+ [Da]	ΔM [ppm]
	VATQAVEDVLNIAK		71.91	0	2	1470.55	-179.244
	SEASGPQLLPVR		35.08	0	2	1253.37	-249.062
	SSGLNLcTGTGSK	C7(Carbamidomethyl)	11.07	0	2	1281.29	-247.931
Q6PKG0	La-related protein 1 OS=Homo sapiens GN=LARP1 [LARP1_HUMAN]	101	2	2	4	123.434	8.82178
	Peptide Sequence	Modifications	IonScore	# Missed Cleavages	Charge	MH+ [Da]	ΔM [ppm]
	LGIGQSQEMNTLFR		50.92	0	2	1593.07	-459.934
	VVEIVDEK		49.74	0	2	930.213	-324.192
Q92878	DNA repair protein RAD50 OS=Homo sapiens GN=RAD50 [RAD50_HUMAN]	141	3	4	7	155	6.88818
	Peptide Sequence	Modifications	IonScore	# Missed Cleavages	Charge	MH+ [Da]	ΔM [ppm]
	ILELDQELIK		54.68	0	2	1213.71	7.27691
	EQVSPLETTLEK		45.09	0	2	1373.51	-147.933
	MEVISLQNEK		22.85	0	2	1190.35	-214.968
	LIQDQQEQIQHLK		18.37	0	3	1620.72	-95.6396
P67775	Serine/threonine-protein phosphatase 2A catalytic subunit alpha isoform OS=Homo sapiens GN=PPP2CA [PP2AA_HUMAN]	122	16	3	4	36	5.5415
	Peptide Sequence	Modifications	IonScore	# Missed Cleavages	Charge	MH+ [Da]	ΔM [ppm]
	SPDTNYLFMGDYVDR		50.57	0	2	1792.33	-252.195
	YSFLQFDPAPR		41.29	0	2	1340.31	-261.646
	NVVTIFSAPNYcYR	C12(Carbamidomethyl)	29.58	0	2	1704.41	347.145
P47755	F-actin-capping protein subunit alpha-2 OS=Homo sapiens GN=CAPZA2 [CAZA2_HUMAN]	97	8	2	2	33	5.84619
	Peptide Sequence	Modifications	IonScore	# Missed Cleavages	Charge	MH+ [Da]	ΔM [ppm]
	LLLNNDNLLR		56.52	0	2	1197.37	-269.196
	FTITPSTTQVVGILK		40.12	0	2	1604.49	-269.947
P62280	40S ribosomal protein S11 OS=Homo sapiens GN=RPS11 [RS11_HUMAN]	100	16.46	3	3	19	10.3013
	Peptide Sequence	Modifications	IonScore	# Missed Cleavages	Charge	MH+ [Da]	ΔM [ppm]
	cPFTGNVSIR	C1(Carbamidomethyl)	43.27	0	2	1150.33	-204.012
	ILSGVVTK		39.23	0	2	816.393	-154.641
	VLLGETGK		17.75	0	2	816.313	-208.092
P36578	60S ribosomal protein L4 OS=Homo sapiens GN=RPL4 [RL4_HUMAN]	78	5	2	4	47.6674	11.063
	Peptide Sequence	Modifications	IonScore	# Missed Cleavages	Charge	MH+ [Da]	ΔM [ppm]
	IEEVPELPLVVEDK		42.02	0	2	1608.35	-323.591
	AAAAAAALQAK		35.62	0	2	956.273	-292.488
P48643	T-complex protein 1 subunit epsilon OS=Homo sapiens GN=CCT5 [TCPE_HUMAN]	73	7	2	2	32	5.65576
	Peptide Sequence	Modifications	IonScore	# Missed Cleavages	Charge	MH+ [Da]	ΔM [ppm]
	LGFAGLVQEISFGTTK		47.81	0	2	1667.23	-400.459
	MLVIEQcK	C7(Carbamidomethyl)	25.47	0	2	1020.31	-204.821
Q9ULC4	Malignant T-cell-amplified Peptide Sequence 1 OS=Homo sapiens GN=MCTS1 [MCTS1_HUMAN]	92	20	3	3	20.5418	8.82178
	Peptide Sequence	Modifications	IonScore	# Missed Cleavages	Charge	MH+ [Da]	ΔM [ppm]
	LYPAAVDTIVAIMAEGK		39.64	0	3	1762.89	533.112
	YPFILPHQQVDK		38.79	0	3	1485.45	441.467
	EGPFYPTLR		12.96	0	2	1079.31	-221.75
P06493	Cyclin-dependent kinase 1 OS=Homo sapiens GN=CDK1 [CDK1_HUMAN]	76	7	2	3	34	8.39697
	Peptide Sequence	Modifications	IonScore	# Missed Cleavages	Charge	MH+ [Da]	ΔM [ppm]
	LADFGLAR		41.64	0	2	862.313	-191.877
	LESEEEGVPSTAIR		34.27	0	2	1516.53	-142.627
O00487	26S proteasome non-ATPase regulatory subunit 14 OS=Homo sapiens GN=PSMD14 [PSDE_HUMAN]	77	6.45	2	2	34.5546	6.52197
	Peptide Sequence	Modifications	IonScore	# Missed Cleavages	Charge	MH+ [Da]	ΔM [ppm]
	AVAVVVDPIQSVK		46.16	0	2	1324.41	-279.994
	VVIDAFR		31.48	0	2	819.393	-97.1914
P62195	26S protease regulatory subunit 8 OS=Homo sapiens GN=PSMC5 [PRS8_HUMAN]	103	12.32	3	4	45.5971	7.54736
	Peptide Sequence	Modifications	IonScore	# Missed Cleavages	Charge	MH+ [Da]	ΔM [ppm]
	IAELMPGASGAEVK		37.74	0	2	1372.43	-205.072
	IDILDSALLRPGR		36.14	0	3	1438.68	-112.794
	GVLLYGPPGTGK		28.75	0	2	1158.53	-102.775
Q15181	Inorganic pyrophosphatase OS=Homo sapiens GN=PPA1 [IPYR_HUMAN]	99	10	2	2	32.6392	5.85889
	Peptide Sequence	Modifications	IonScore	# Missed Cleavages	Charge	MH+ [Da]	ΔM [ppm]
	VIAINVDDPDAANYNDINDVKR		57	1	3	2444.2	-192.26
	AAPFSLEYR		41.81	0	2	1053.39	-136.405
Q12904	Aminoacyl tRNA synthase complex-interacting multifunctional protein 1 OS=Homo sapiens GN=AIMP1 [AIMP1_HUMAN]	101	14.42	3	3	35	8.42627
	Peptide Sequence	Modifications	IonScore	# Missed Cleavages	Charge	MH+ [Da]	ΔM [ppm]
	GAEADQIIEYLK		39.88	0	2	1350.47	576.052
	ITFDAFPGEPDKELNPK		40	1	3	1917.95	-205.43
	QQSIAGSADSKPIDVSR		21.24	0	3	1759.47	322.425
O75821	Eukaryotic translation initiation factor 3 subunit G OS=Homo sapiens GN=EIF3G [EIF3G_HUMAN]	79	11	2	2	35.5889	6.12549
	Peptide Sequence	Modifications	IonScore	# Missed Cleavages	Charge	MH+ [Da]	ΔM [ppm]
	GIPLATGDTSPEPELLPGAPLPPPK		48	0	3	2463.92	-165.59
	ELAEQLGLSTGEK		31.2	0	2	1374.43	-202.591
Q9Y224	UPF0568 protein C14orf166 OS=Homo sapiens GN=C14orf166 [CN166_HUMAN]	172	16	4		28	6.19
	Peptide Sequence	Modifications	IonScore	# Missed Cleavages	Charge	MH+ [Da]	ΔM [ppm]
	NAEPLINLDVNNPDFK		76	0	2	1812.47	-242.78
	HDDYLVMLK		43	0	2	1133.31	-223.58
	EGLPVALDK		28	0	2	941.285	-252.5
	DVNcPFK		25	0	2	879.325	-79.92
P22314	Ubiquitin-like modifier-activating enzyme 1 OS=Homo sapiens GN=UBA1 [UBA1_HUMAN]	69	4	2		91	5.76
	Peptide Sequence	Modifications	IonScore	# Missed Cleavages	Charge	MH+ [Da]	ΔM [ppm]
	AAVATFLQSVQVPEFTPK		49	0	2	1932.49	-284.79
	SLVASLAEPDFVVTDFAK		20	0	2	1908.63	-190.05
P62140	Serine/threonine-protein phosphatase PP1-beta catalytic subunit, OS=Homo sapiens GN=PPP1CB [PPP1CB_HUMAN]	88	11	2		37	5.82
	Peptide Sequence	Modifications	IonScore	# Missed Cleavages	Charge	MH+ [Da]	ΔM [ppm]
	TFTDcFNcLPIAAIVDEK	C5(Carbamidomethyl); C8(Carbamidomethyl)	71	0	2	2114.45	217
	YQYGGLNSGRPVTPPR		17	0	3	1762.64	422
Q13263	Transcription intermediary factor 1-beta OS=Homo sapiens GN=TRIM28 [TIF1B_HUMAN]	101	14.42	3	3	35	8.42627
	Peptide Sequence	Modifications	IonScore	# Missed Cleavages	Charge	MH+ [Da]	ΔM [ppm]
	LSPPYSSPQEFAQDVGR		56	0	2	1877.39	-271.77
	IVAERPGTNSTGPAPMAPPR		54	0	3	2018.06	-484.9
	GAAAAATGQPGTAPAGTPGAPPLAGMAIVK		39	0	3	2571.86	-190.46

## Sheet: Sheet2
Accession UniProt	Proteins identified in the control lanes of OFD1 IP
Q9BQA1	Methylosome protein 50 OS=Homo sapiens GN=WDR77 [MEP50_HUMAN]
P07437	Tubulin beta chain OS=Homo sapiens GN=TUBB [TBB5_HUMAN]
P60709	Actin, cytoplasmic 1 OS=Homo sapiens GN=ACTB [ACTB_HUMAN]
P63261	Actin, cytoplasmic 2 OS=Homo sapiens GN=ACTG1 [ACTG_HUMAN]
P68363	Tubulin alpha-1B chain OS=Homo sapiens GN=TUBA1B [TBA1B_HUMAN]
P31153	S-adenosylmethionine synthase isoform type-2 OS=Homo sapiens GN=MAT2A [METK2_HUMAN]
O60825	6-phosphofructo-2-kinase/fructose-2,6-bisphosphatase 2 OS=Homo sapiens GN=PFKFB2 [F262_HUMAN]
Q8WWY3	U4/U6 small nuclear ribonucleoprotein Prp31 OS=Homo sapiens GN=PRPF31 [PRP31_HUMAN]
P54105	Methylosome subunit pICln OS=Homo sapiens GN=CLNS1A [ICLN_HUMAN]
O75688	Protein phosphatase 1B OS=Homo sapiens GN=PPM1B [PPM1B_HUMAN]
P31943	Heterogeneous nuclear ribonucleoprotein H OS=Homo sapiens GN=HNRNPH1 [HNRH1_HUMAN]
Q16875	6-phosphofructo-2-kinase/fructose-2,6-bisphosphatase 3 OS=Homo sapiens GN=PFKFB3 [F263_HUMAN]
P08865	40S ribosomal protein SA OS=Homo sapiens GN=RPSA [RSSA_HUMAN]
P68104	Elongation factor 1-alpha 1 OS=Homo sapiens GN=EEF1A1 [EF1A1_HUMAN]
P55795	Heterogeneous nuclear ribonucleoprotein H2 OS=Homo sapiens GN=HNRNPH2 [HNRH2_HUMAN]
P63244	Guanine nucleotide-binding protein subunit beta-2-like 1 OS=Homo sapiens GN=GNB2L1 [GBLP_HUMAN]
P23396	40S ribosomal protein S3 OS=Homo sapiens GN=RPS3 [RS3_HUMAN]
P23526	Adenosylhomocysteinase OS=Homo sapiens GN=AHCY [SAHH_HUMAN]
P12277	Creatine kinase B-type OS=Homo sapiens GN=CKB PE=1 SV=1 - [KCRB_HUMAN]
P61247	40S ribosomal protein S3a OS=Homo sapiens GN=RPS3A [RS3A_HUMAN]
Q15208	Serine/threonine-protein kinase 38 OS=Homo sapiens GN=STK38 [STK38_HUMAN]
P04406	Glyceraldehyde-3-phosphate dehydrogenase OS=Homo sapiens GN=GAPDH[G3P_HUMAN]
P06733	Alpha-enolase OS=Homo sapiens GN=ENO1 [ENOA_HUMAN]
P15880	40S ribosomal protein S2 OS=Homo sapiens GN=RPS2 [RS2_HUMAN]
P49411	Elongation factor Tu, mitochondrial OS=Homo sapiens GN=TUFM [EFTU_HUMAN]
P63151	Serine/threonine-protein phosphatase 2A 55 kDa regulatory subunit B alpha isoform OS=Homo sapiens GN=PPP2R2A [2ABA_HUMAN]
P60842	Eukaryotic initiation factor 4A-I OS=Homo sapiens GN=EIF4A1 [IF4A1_HUMAN]
P47756	F-actin-capping protein subunit beta OS=Homo sapiens GN=CAPZB [CAPZB_HUMAN]
P07195	L-lactate dehydrogenase B chain OS=Homo sapiens GN=LDHB [LDHB_HUMAN]
P40926	Malate dehydrogenase, mitochondrial OS=Homo sapiens GN=MDH2 [MDHM_HUMAN]
P26641	Elongation factor 1-gamma OS=Homo sapiens GN=EEF1G [EF1G_HUMAN]
P25705	ATP synthase subunit alpha, mitochondrial OS=Homo sapiens GN=ATP5A1 [ATPA_HUMAN]
Q09028	Histone-binding protein RBBP4 OS=Homo sapiens GN=RBBP4 [RBBP4_HUMAN]
P05388	60S acidic ribosomal protein P0 OS=Homo sapiens GN=RPLP0 [RLA0_HUMAN]
Q15084	Protein disulfide-isomerase A6 OS=Homo sapiens GN=PDIA6 [PDIA6_HUMAN]
P00338	L-lactate dehydrogenase A chain OS=Homo sapiens GN=LDHA [LDHA_HUMAN]
Q00325	Phosphate carrier protein, mitochondrial OS=Homo sapiens GN=SLC25A3 [MPCP_HUMAN]
P62258	14-3-3 protein epsilon OS=Homo sapiens GN=YWHAE [1433E_HUMAN]
Q9NTK5	Obg-like ATPase 1 OS=Homo sapiens GN=OLA1 [OLA1_HUMAN]
Q9NQ92	Cooperator of PRMT5 OS=Homo sapiens GN=COPR5 [COPR5_HUMAN]
P05198	Eukaryotic translation initiation factor 2 subunit 1 OS=Homo sapiens GN=EIF2S1 [IF2A_HUMAN]
P17980	26S protease regulatory subunit 6A OS=Homo sapiens GN=PSMC3 [PRS6A_HUMAN]
P62753	40S ribosomal protein S6 OS=Homo sapiens GN=RPS6 [RS6_HUMAN]
P16152	Carbonyl reductase [NADPH] 1 OS=Homo sapiens GN=CBR1 [CBR1_HUMAN]
Q70IA6	MOB kinase activator 2 OS=Homo sapiens GN=MOB2 [MOB2_HUMAN]
Q15366	Poly(rC)-binding protein 2 OS=Homo sapiens GN=PCBP2 [PCBP2_HUMAN]
P14868	Aspartate--tRNA ligase, cytoplasmic OS=Homo sapiens GN=DARS [SYDC_HUMAN]
P50395	Rab GDP dissociation inhibitor beta OS=Homo sapiens GN=GDI2 [GDIB_HUMAN]
P00558	Phosphoglycerate kinase 1 OS=Homo sapiens GN=PGK1 [PGK1_HUMAN]
Q99426	Tubulin-folding cofactor B OS=Homo sapiens GN=TBCB [TBCB_HUMAN]
P62333	26S protease regulatory subunit 10B OS=Homo sapiens GN=PSMC6 [PRS10_HUMAN]
Q96HS1	Serine/threonine-protein phosphatase PGAM5, mitochondrial OS=Homo sapiens GN=PGAM5 [PGAM5_HUMAN]
P83369	U7 snRNA-associated Sm-like protein LSm11 OS=Homo sapiens GN=LSM11 [LSM11_HUMAN]
P22087	rRNA 2'-O-methyltransferase fibrillarin OS=Homo sapiens GN=FBL [FBRL_HUMAN]
