# Supplementary material for: The centrosomal OFD1 protein interacts with the translation machinery and regulates the synthesis of specific targets
Source: Sci Rep. 2017 Apr 27;7:1224. doi: 10.1038/s41598-017-01156-x (PMC5430665; doi:10.1038/s41598-017-01156-x)
Supplement: Supplementary file 3 — Supplementary Table S2 [file 41598_2017_1156_MOESM3_ESM.xls]

## Sheet: POLISOMAL RNA
The centrosomal OFD1 protein interacts with the translation machinery and regulates the synthesis of specific targets Daniela Iaconis, Maria Monti, Mario Renda, Arianne van Koppen, Roberta Tammaro, Marco Chiaravalli, Flora Cozzolino, Paola Pignata, Claudia Crina, Piero Pucci, Alessandra Boletta, Vincenzo Belcastro, Rachel H Giles, Enrico Maria Surace, Simone Gallo, Mario Pende, Brunella Franco
Supplementary Table S2. Microarray analysis of polysomal RNAs
Probe.Set.ID	Gene.Title	Gene.Symbol	Chromosomal.Location	Unigene.Cluster.Type	Ensembl	Entrez.Gene	RefSeq.Transcript.ID	13POLrehyb.CEL	17POL.CEL	14POL.CEL	18POL.CEL	PPLR	FoldChange	pvalue	ctrl	trt
1450297_at	interleukin 6	Il6	chr5 B1|5 17.0 cM	full length	ENSMUSG00000025746	16193	NM_031168	-1.37426	4.96711	-0.872415	0.553398	6.12892e-05	-3.3951	0.000122578	4.62272	0.522905
1452244_at	RIKEN cDNA 6330406I15 gene	6330406I15Rik	chr5 G3	full length	ENSMUSG00000029659	70717	NM_027519	1.2474	5.68117	2.06002	1.92997	0.00277193	-2.40483	0.00554387	5.14719	2.55594
1435998_at	cyclin B1 interacting protein 1	Ccnb1ip1	chr14 C1	full length	---	239083	NM_001111119 /// XM_139038 /// XM_907202	-0.791581	4.17566	-0.323721	0.119031	0.0107398	-2.16272	0.0214796	3.42436	0.696898
1427227_at	gamma-aminobutyric acid (GABA-A) receptor, subunit gamma 1	Gabrg1	chr5 C3.1|5 40.0 cM	full length	ENSMUSG00000001260	14405	NM_010252	0.838635	4.22464	0.28922	0.449435	0.0081831	-2.029	0.0163662	3.6057	1.15568
1425032_at	androgen binding protein beta	Abpb	chr7 B1	full length	ENSMUSG00000066584	233099	NM_001100464 /// NM_203502	3.74145	0.0471478	-0.417361	-0.130979	0.0114529	-1.95718	0.0229057	3.12766	0.593012
1420108_at	---	---	---	---	---	---	---	1.05479	3.10134	-1.48434	-1.67873	0.00749277	-1.95564	0.0149855	2.42355	-0.641819
1419727_at	decay accelerating factor 2	Daf2	chr1 E4|1 67.6 cM	full length	ENSMUSG00000026401	13137	NM_007827	3.71963	0.0299442	0.445771	-0.160266	0.00667505	-1.84462	0.0133501	3.18793	0.860567
1419075_s_at	serum amyloid A 1	Saa1	chr7 B4|7 23.5 cM	full length	ENSMUSG00000057465 /// ENSMUSG00000074115	20208	NM_009117	3.7595	4.64888	1.77483	1.54962	0.0050016	-1.77411	0.0100032	4.21026	2.23399
1422051_a_at	gamma-aminobutyric acid (GABA-B) receptor, 1	Gabbr1	chr17 B1|17 20.4 cM	full length	ENSMUSG00000024462	54393	NM_019439	4.28392	4.45024	1.57698	1.93016	0.00797865	-1.69136	0.0159573	4.25065	2.37958
1454368_at	proteasome (prosome, macropain) 26S subunit, non-ATPase, 7	Psmd7	chr8 D3|8 53.5 cM	full length	---	17463	NM_010817	4.40913	3.74319	2.01515	0.263684	0.0104819	-1.68093	0.0209638	4.07799	2.19508
1421228_at	chemokine (C-C motif) ligand 7	Ccl7	chr11 C|11 46.5 cM	full length	ENSMUSG00000035373	20306	NM_013654	1.95484	5.83603	3.25981	2.81533	0.00644364	-1.58718	0.0128873	5.14745	3.47627
1416809_at	cytochrome P450, family 3, subfamily a, polypeptide 11	Cyp3a11	chr5 G2|5 85.0 cM	full length	ENSMUSG00000056035	13112	NM_007818	3.97531	4.13437	1.2861	1.99891	0.00811393	-1.50497	0.0162279	3.94656	2.25844
1420187_at	expressed sequence C76628	C76628	---	---	---	97687	---	3.85754	2.78593	0.753852	1.00733	0.0236528	-1.41993	0.0473056	3.35944	1.68234
1418754_at	adenylate cyclase 8	Adcy8	chr15 D1|15 37.5 cM	full length	ENSMUSG00000022376	11514	NM_009623	3.6294	4.4068	2.32108	0.276038	0.0166109	-1.396	0.0332217	3.95026	2.39332
1427286_at	DNA segment, Chr 11, Brigham & Women's Genetics 0517 expressed	D11Bwg0517e	chr11 E2|11 75.0 cM	full length	ENSMUSG00000025576	52897	NM_001024931 /// NM_001039167 /// NM_001039168	4.44839	3.51081	2.15823	1.57608	0.0171156	-1.34914	0.0342311	4.01656	2.52243
1424701_at	protocadherin 20	Pcdh20	chr14 E1	full length	---	219257	NM_178685	4.40709	5.06799	2.78395	2.98144	0.0086879	-1.29178	0.0173758	4.67799	3.30219
1449856_at	regulator of G-protein signaling 18	Rgs18	chr1 F|1 78.5 cM	full length	ENSMUSG00000026357	64214	NM_022881	3.92279	3.92639	0.212457	2.55956	0.0114468	-1.16974	0.0228937	3.84585	2.54494
1449033_at	tumor necrosis factor receptor superfamily, member 11b (osteoprotegerin)	Tnfrsf11b	chr15 D1	full length	ENSMUSG00000063727	18383	NM_008764	4.74136	5.43341	3.6926	3.83544	0.00426643	-0.992653	0.00853287	5.00067	3.9627
1425868_at	histone cluster 2, H2bb	Hist2h2bb	---	full length	ENSMUSG00000050936	319189	NM_175666	5.45122	5.08764	4.25375	3.36623	0.0188347	-0.947283	0.0376695	5.23959	4.25642
1418424_at	tumor necrosis factor alpha induced protein 6	Tnfaip6	chr2 C1.1	full length	---	21930	NM_009398	6.36474	6.68157	5.60279	5.00527	0.00201562	-0.927264	0.00403124	6.48758	5.54575
1428856_at	Presenilin-like protein 3 (PSL3 gene)	H13	chr2 H1|2 86.0 cM	full length	---	14950	NM_010376	4.89715	4.82919	3.93569	2.89817	0.0184859	-0.891327	0.0369718	4.80848	3.87245
1437262_x_at	breast carcinoma amplified sequence 2	Bcas2	chr3 F2.2	full length	ENSMUSG00000005687	68183	NM_026602	8.83169	8.09613	7.20223	7.42103	0.00682616	-0.88215	0.0136523	8.36944	7.48361
1417172_at	ubiquitin-conjugating enzyme E2L 6	Ube2l6	chr2 E1	full length	---	56791	NM_019949	6.48089	6.52641	5.11905	5.4244	0.00897155	-0.87093	0.0179431	6.39887	5.51369
1426936_at	predicted gene, 629242 /// cDNA sequence BC005512 /// predicted gene, EG641366	629242 /// BC005512 /// EG641366	chr1 C1.3|1 /// chr14 E4 /// chr16 C1.1|16	---	---	192885 /// 629242 /// 641366	XM_001004574 /// XM_001004576 /// XM_001004579 /// XM_001479180 /// XM_001480210 /// XM_974872 /// XM_978412 /// XM_989008	6.16848	6.30425	5.54244	4.12983	9.99683e-05	-0.855289	0.000199937	6.22032	5.34929
1421278_s_at	spectrin alpha 1	Spna1	chr1 H3|1 95.4 cM	full length	ENSMUSG00000026532	20739	NM_011465	5.52086	5.59621	4.7649	4.18682	0.0023282	-0.830243	0.0046564	5.52636	4.67156
1453238_s_at	RIKEN cDNA 1200016E24 gene /// RIKEN cDNA 3930401B19 gene /// RIKEN cDNA A130040M12 gene /// RIKEN cDNA E430024C06 gene	1200016E24Rik /// 3930401B19Rik /// A130040M12Rik /// E430024C06Rik	chr11 C|11 /// chr2 A3	---	---	319202 /// 319269 /// 319443 /// 77570	NR_002860 /// XM_001472371 /// XM_001475766	10.3043	10.3657	9.73661	9.2184	1.75242e-05	-0.759398	3.50484e-05	10.317	9.55677
1422716_a_at	acid phosphatase 1, soluble /// similar to acid phosphatase 1, soluble	Acp1 /// LOC631286	chr12 A2	full length	ENSMUSG00000044573	11431 /// 631286	NM_001110239 /// NM_021330 /// XM_905648	9.29615	9.49146	8.19069	8.88812	0.00536512	-0.629205	0.0107302	9.30652	8.67607
1431232_a_at	MAX gene associated	Mga	chr2 E5	full length	ENSMUSG00000033943	29808	NM_013720	8.94089	8.62549	8.21661	7.89389	0.001843	-0.585352	0.003686	8.72858	8.14152
1419693_at	collectin sub-family member 12	Colec12	chr18 A1	full length	ENSMUSG00000036103	140792	NM_130449	10.1128	10.2138	9.39717	9.72391	0.000343592	-0.542185	0.000687183	10.1443	9.6015
1456543_at	prokineticin receptor 1	Prokr1	chr6 D1	full length	ENSMUSG00000049409	58182	NM_021381	5.73062	5.72844	5.25283	4.7947	0.0149541	-0.542071	0.0299082	5.69967	5.14488
1438403_s_at	metastasis associated lung adenocarcinoma transcript 1 (non-coding RNA)	Malat1	chr19 A	---	---	72289	NR_002847	10.7469	10.6171	9.99019	9.83321	0.0153284	-0.53665	0.0306568	10.5764	10.0394
1455978_a_at	matrilin 2	Matn2	chr15 B3.3	full length	ENSMUSG00000022324	17181	NM_016762	10.2949	9.90682	9.56534	9.33223	0.00328462	-0.516739	0.00656924	10.0452	9.52783
1438156_x_at	carnitine palmitoyltransferase 1a, liver	Cpt1a	chr19 A|19 2.0 cM	full length	---	12894	NM_013495	9.95554	9.9448	9.13345	9.56765	0.0026408	-0.511222	0.0052816	9.92658	9.41473
1439380_x_at	maternally expressed 3	Meg3	chr12 F1|12 54.0 cM	full length	ENSMUSG00000021268	17263	NR_003633 /// XR_035480 /// XR_035483 /// XR_035484	9.74961	9.50392	9.18223	8.63329	0.0138412	-0.502998	0.0276824	9.52852	9.0247
1452418_at	RIKEN cDNA 1200016E24 gene	1200016E24Rik	chr2 A3	---	---	319202	XM_001472371 /// XM_001475766	9.35652	9.24398	8.95986	8.30189	0.0227407	-0.499897	0.0454815	9.26797	8.7671
1448929_at	coagulation factor XIII, A1 subunit	F13a1	chr13 A3.3	full length	ENSMUSG00000039109	74145	NM_028784	7.43724	7.61767	7.12459	6.682	0.00691843	-0.499075	0.0138369	7.50185	6.99948
1416613_at	cytochrome P450, family 1, subfamily b, polypeptide 1	Cyp1b1	chr17 E3	full length	ENSMUSG00000024087	13078	NM_009994	6.6922	6.69226	6.30656	5.92043	0.0135793	-0.464817	0.0271586	6.6632	6.19296
1423295_at	transmembrane 9 superfamily member 2	Tm9sf2	chr14 E5|14 67.0 cM	full length	ENSMUSG00000025544	68059	NM_080556	10.8518	10.8453	10.2156	10.5191	3.04461e-06	-0.447598	6.08923e-06	10.8396	10.3917
1452426_x_at	---	---	---	---	---	---	---	11.2642	11.3242	10.5763	10.9412	0.00116113	-0.434888	0.00232227	11.2491	10.8141
1438360_x_at	predicted gene, EG383528 /// predicted gene, EG433326 /// solute carrier family 25 (mitochondrial carrier, adenine nucleotide translocator), member 5	EG383528 /// EG433326 /// Slc25a5	chr1 C3 /// chr1 C4 /// chrX A4|X 12.7 cM	full length	ENSMUSG00000016319	11740 /// 383528 /// 433326	NM_007451 /// XM_484885 /// XM_904056 /// XR_032730 /// XR_033954	12.3308	12.4067	11.7041	12.0918	3.5309e-05	-0.430712	7.06179e-05	12.3569	11.9261
1417765_a_at	amylase 1, salivary	Amy1	chr3 F3|3 50.0 cM	full length	ENSMUSG00000074264	11722	NM_001110505 /// NM_007446	6.52574	6.62816	5.84361	6.2904	0.00138234	-0.420592	0.00276467	6.55986	6.13409
1420174_s_at	Tax1 (human T-cell leukemia virus type I) binding protein 1	Tax1bp1	chr6 B3|6 26.0 cM	full length	ENSMUSG00000004535	52440	NM_025816	10.0378	10.0188	9.44989	9.68727	0.000309935	-0.418966	0.000619871	10.015	9.59561
1417623_at	solute carrier family 12, member 2	Slc12a2	chr18 D3|18 32.0 cM	full length	ENSMUSG00000024597	20496	NM_009194	10.2707	10.5072	10.0157	9.61039	0.00766648	-0.417032	0.015333	10.3266	9.90924
1415832_at	angiotensin II receptor, type 2	Agtr2	chrX A2|X 12.5 cM	full length	ENSMUSG00000068122	11609	NM_007429	8.80174	8.92985	8.55726	8.24175	0.001156	-0.40998	0.00231199	8.84946	8.43845
1438922_x_at	predicted gene, EG383528 /// predicted gene, EG433326 /// solute carrier family 25 (mitochondrial carrier, adenine nucleotide translocator), member 5	EG383528 /// EG433326 /// Slc25a5	chr1 C3 /// chr1 C4 /// chrX A4|X 12.7 cM	full length	ENSMUSG00000016319	11740 /// 383528 /// 433326	NM_007451 /// XM_484885 /// XM_904056 /// XR_032730 /// XR_033954	11.448	11.6039	10.906	11.2364	0.00084402	-0.403736	0.00168804	11.5107	11.1068
1434866_x_at	carnitine palmitoyltransferase 1a, liver	Cpt1a	chr19 A|19 2.0 cM	full length	---	12894	NM_013495	10.2	10.3047	9.52484	10.0032	0.0189359	-0.385818	0.0378719	10.2233	9.83706
1447985_s_at	ankyrin repeat and IBR domain containing 1	Ankib1	chr5 A1	full length	ENSMUSG00000040351	70797	NM_001003909	8.5963	8.70287	7.96481	8.3606	0.0234984	-0.38462	0.0469968	8.61565	8.22991
1456312_x_at	gelsolin	Gsn	chr2 B|2 24.5 cM	full length	ENSMUSG00000026879	227753	NM_146120	10.4871	10.5856	9.85752	10.3411	0.00132558	-0.373614	0.00265116	10.5205	10.1466
1456573_x_at	nicotinamide nucleotide transhydrogenase	Nnt	chr13 D2|13 64.0 cM	full length	ENSMUSG00000025453	18115	NM_008710 /// NR_003544	12.279	12.3275	11.7532	12.0265	0.00163495	-0.365943	0.00326991	12.2856	11.9195
1418370_at	troponin C, cardiac/slow skeletal	Tnnc1	chr14 B|14 10.0 cM	full length	ENSMUSG00000021909	21924	NM_009393	6.09099	6.16351	5.46178	5.8486	0.0215408	-0.364621	0.0430816	6.1002	5.72952
1417853_at	chloride channel calcium activated 1	Clca1	chr3 H2-H3|3 72.5 cM	full length	---	12722	NM_009899	7.09182	7.27653	6.92408	6.56763	0.00542146	-0.363244	0.0108429	7.16875	6.80263
1423792_a_at	CKLF-like MARVEL transmembrane domain containing 6	Cmtm6	chr9 F3	full length	ENSMUSG00000032434	67213	NM_026036	11.5382	11.3976	10.9789	11.1326	9.86285e-05	-0.361709	0.000197257	11.4487	11.0868
1438992_x_at	activating transcription factor 4	Atf4	chr15 E1|15 43.3 cM	full length	ENSMUSG00000042406	11911	NM_009716	10.9872	10.9042	10.6571	10.4503	0.000219466	-0.360914	0.000438931	10.9369	10.5757
1428586_at	transmembrane protein 41B	Tmem41b	chr7 F1|7 50.5 cM	full length	ENSMUSG00000047554	233724	NM_153525	8.69279	8.76109	8.09584	8.46572	0.0184385	-0.357551	0.036877	8.69997	8.34145
1439444_x_at	transmembrane emp24-like trafficking protein 10 (yeast)	Tmed10	chr12 D2	full length	ENSMUSG00000021248	68581	NM_026775	11.0662	11.0454	10.5775	10.7711	5.63523e-05	-0.354848	0.000112705	11.0466	10.6916
1438506_s_at	abl-interactor 1	Abi1	chr2 A3|2 15.0 cM	full length	---	11308	NM_001077190 /// NM_001077192 /// NM_001077193 /// NM_007380 /// NM_145994	9.25956	8.98693	8.55008	8.76788	0.00721576	-0.350807	0.0144315	9.07887	8.72733
1435504_at	CAP-GLY domain containing linker protein family, member 4	Clip4	chr17 E2	full length	---	78785	NM_030179 /// NM_175378	8.28063	8.31046	7.69982	8.07719	0.00678045	-0.337528	0.0135609	8.27634	7.93759
1424493_s_at	UDP glycosyltransferases 3 family, polypeptide A1	Ugt3a1	chr15 A1	---	ENSMUSG00000072664	105887	NM_207216	7.43514	7.24821	6.7063	7.1457	0.0219576	-0.326417	0.0439151	7.33104	7.00234
1416290_a_at	proteasome (prosome, macropain) 26S subunit, ATPase, 4	Psmc4	chr7 A3|7 10.0 cM	full length	ENSMUSG00000030603	23996	NM_011874	10.8218	10.8176	10.3164	10.5628	0.00939672	-0.322295	0.0187934	10.7998	10.4773
1434272_at	cytoplasmic polyadenylation element binding protein 2	Cpeb2	chr5 B	full length	ENSMUSG00000039782	231207	NM_175937	9.39953	9.32524	8.82764	9.1308	0.0129779	-0.318705	0.0259557	9.34244	9.02319
1416429_a_at	catalase	Cat	chr2 E3|2 57.0 cM	full length	ENSMUSG00000027187	12359	NM_009804	12.1483	12.3305	11.6764	11.9507	0.00757227	-0.313764	0.0151445	12.1893	11.8755
1433568_at	PAP associated domain containing 4	Papd4	chr13 C3	full length	---	100715	NM_133905	8.95372	8.87524	8.44381	8.67615	0.0196785	-0.292672	0.0393569	8.89208	8.59873
1436766_at	LUC7-like 2 (S. cerevisiae) (Luc7l2), mRNA	Luc7l2	chr6 B1	full length	---	192196	NM_138680	10.7072	10.6447	10.52	10.1538	0.00261528	-0.290097	0.00523056	10.6606	10.3703
1434491_a_at	cytochrome c oxidase, subunit VIc	Cox6c	chr15 B3.3	full length	ENSMUSG00000014313	12864	NM_053071	12.4268	12.6047	11.9993	12.3424	0.012671	-0.284665	0.0253421	12.4961	12.2114
AFFX-r2-Bs-lys-M_at	---	---	---	---	---	---	---	8.04094	8.16117	7.86641	7.72157	0.00122443	-0.273777	0.00244886	8.08865	7.81376
1437711_x_at	predicted gene, EG627245 /// predicted gene, EG665017 /// predicted gene, EG666231 /// predicted gene, EG668343 /// ornithine decarboxylase, structural 1	EG627245 /// EG665017 /// EG666231 /// EG668343 /// Odc1	chr12 A1.1 /// chr12 A1.1|12 6.0 cM /// chr17 A2 /// chr5 E3|5 /// chrX D|X	full length	ENSMUSG00000011179	18263 /// 627245 /// 665017 /// 666231 /// 668343	NM_013614 /// XR_001849 /// XR_002167 /// XR_030600 /// XR_031424 /// XR_031670 /// XR_032613 /// XR_034503	12.2212	12.3682	11.7106	12.1963	0.0155481	-0.270037	0.0310961	12.275	12.0049
1427311_at	bromodomain PHD finger transcription factor	Bptf	chr11 E1	full length	ENSMUSG00000040481	207165	NM_176850	7.90211	7.87382	7.67358	7.46123	0.0152983	-0.263689	0.0305966	7.86924	7.60432
1456175_a_at	coatomer protein complex, subunit beta 2 (beta prime)	Copb2	chr9 E3-F1	full length	ENSMUSG00000032458	50797	NM_015827	10.7787	10.9127	10.4312	10.6025	0.00248718	-0.259815	0.00497436	10.8148	10.5548
1454688_x_at	transmembrane emp24-like trafficking protein 10 (yeast)	Tmed10	chr12 D2	full length	ENSMUSG00000021248	68581	NM_026775	11.1785	11.2515	10.7926	11.044	0.00272646	-0.259348	0.00545293	11.2017	10.9422
1418265_s_at	interferon regulatory factor 2	Irf2	chr8 B2	full length	ENSMUSG00000031627	16363	NM_008391	8.28426	8.40437	8.18857	7.93376	0.00580032	-0.239623	0.0116006	8.32999	8.08956
1460464_at	RIKEN cDNA 2700089E24 gene	2700089E24Rik	chr6 G1	---	ENSMUSG00000072704	381820	XM_001480602	10.3966	10.419	9.91856	10.3219	0.0122484	-0.233201	0.0244969	10.3913	10.1579
1439399_a_at	small nucleolar RNA host gene (non-protein coding) 1	Snhg1	chr19 A	---	---	83673	NR_002896	11.3477	11.2099	11.103	10.9388	0.0131622	-0.22018	0.0263244	11.2654	11.0451
1416187_s_at	proline-rich nuclear receptor coactivator 2	Pnrc2	chr4 D3|4 66.7 cM	full length	ENSMUSG00000028675	52830	NM_026383	12.0167	12.1823	11.6503	11.8935	0.0220114	-0.216375	0.0440227	12.0502	11.8338
1437171_x_at	gelsolin	Gsn	chr2 B|2 24.5 cM	full length	ENSMUSG00000026879	227753	NM_146120	11.7245	11.8559	11.4219	11.5812	0.00736792	-0.214257	0.0147358	11.7559	11.5416
1438143_s_at	ataxin 2 /// similar to ataxin 2	Atxn2 /// LOC100047323	chr5 F	full length	ENSMUSG00000042605	100047323 /// 20239	NM_009125 /// XR_033441	10.6628	10.5619	10.4632	10.3205	0.00373988	-0.194991	0.00747975	10.6031	10.408
1433531_at	acyl-CoA synthetase long-chain family member 4	Acsl4	chrX F2	full length	ENSMUSG00000031278	50790	NM_001033600 /// NM_019477 /// NM_207625	11.048	11.1005	10.7594	10.9557	0.00697972	-0.185329	0.0139594	11.0605	10.875
1434529_x_at	checkpoint with forkhead and ring finger domains	Chfr	chr5 F	full length	ENSMUSG00000014668	231600	NM_172717	10.2193	10.1657	10.1014	9.8752	0.0139203	-0.169321	0.0278406	10.1805	10.011
1436848_x_at	inositol (myo)-1(or 4)-monophosphatase 1	Impa1	chr3 A1	full length	ENSMUSG00000027531	55980	NM_018864	11.0898	11.1881	10.8712	11.014	0.0223072	-0.160741	0.0446145	11.1235	10.9627
1450878_at	sorcin	Sri	chr5 A1-h|5 1.0 cM	full length	ENSMUSG00000003161	109552	NM_001080974 /// NM_025618	11.2533	11.376	11.4543	11.6041	0.986113	0.167931	0.027775	11.3403	11.5083
1431423_a_at	mediator of RNA polymerase II transcription, subunit 8 homolog (yeast)	Med8	---	full length	ENSMUSG00000006392	80509	NM_020000 /// NM_173719	10.1893	10.2133	10.3157	10.4602	0.997708	0.169735	0.00458358	10.2114	10.3813
1416027_at	programmed cell death 6	Pdcd6	chr13 C1	full length	ENSMUSG00000021576	18570	NM_011051	11.3065	11.3589	11.4459	11.6115	0.989781	0.171855	0.0204372	11.3475	11.5194
1426905_a_at	DnaJ (Hsp40) homolog, subfamily C, member 10 /// similar to DnaJ (Hsp40) homolog, subfamily C, member 10	Dnajc10 /// LOC100047007	chr2 D	full length	ENSMUSG00000027006	100047007 /// 66861	NM_024181 /// XR_033124	10.7644	10.8322	11.169	10.9342	0.979042	0.174865	0.0419158	10.8424	11.0174
1422943_a_at	heat shock protein 1	Hspb1	chr5 G2|5 76.0 cM	full length	ENSMUSG00000004951 /// ENSMUSG00000078915	15507	NM_013560	9.79177	9.67997	10.0739	9.83707	0.981073	0.186692	0.0378541	9.76002	9.94692
1427578_a_at	eukaryotic translation initiation factor 6	Eif6	chr2 H1	full length	ENSMUSG00000027613	16418	NM_010579	10.1572	10.2796	10.3646	10.5044	0.990766	0.188107	0.0184675	10.2347	10.423
1425199_a_at	erythrocyte protein band 4.1-like 5	Epb4.1l5	chr1 E2.3	full length	---	226352	NM_001113416 /// NM_145506	8.8774	8.94969	8.95758	9.32087	0.975809	0.196975	0.0483819	8.93843	9.13578
1433463_at	RIKEN cDNA 0610010K06 gene	0610010K06Rik	---	full length	ENSMUSG00000046836	71678	NM_027861	10.2868	10.3689	10.481	10.6353	0.994788	0.205515	0.0104241	10.3427	10.5484
1451162_at	heat shock factor binding protein 1	Hsbp1	chr8 E1	full length	ENSMUSG00000031839	68196	NM_024219	11.1921	11.3242	11.3886	11.6345	0.979931	0.216528	0.0401384	11.282	11.4986
1454860_x_at	defender against cell death 1	Dad1	chr14 C2|14 24.0 cM	full length	ENSMUSG00000022174	13135	NM_001113358 /// NM_010015 /// XM_001471644	10.952	11.038	11.1745	11.3485	0.978264	0.220305	0.0434716	11.0218	11.2422
1452037_at	mannoside acetylglucosaminyltransferase 2	Mgat2	chr12 C2	full length	ENSMUSG00000043998	217664	NM_146035	10.1692	10.2629	10.3422	10.5942	0.986628	0.220388	0.0267432	10.2368	10.4573
1452246_at	osteoclast stimulating factor 1	Ostf1	chr19 B|19 14.0 cM	full length	ENSMUSG00000024725	20409	NM_017375	10.1995	10.2532	10.3977	10.5781	0.982804	0.222498	0.0343913	10.2486	10.4712
1415882_at	growth hormone inducible transmembrane protein	Ghitm	chr14 B|14 15.0 cM	full length	ENSMUSG00000041028	66092	NM_078478	10.4716	10.5764	10.6596	10.9111	0.980129	0.223308	0.0397418	10.549	10.7724
1417919_at	protein phosphatase 1, regulatory (inhibitor) subunit 7	Ppp1r7	chr1 D	full length	ENSMUSG00000026275	66385	NM_023200	8.70283	8.82355	8.93719	9.13754	0.982285	0.234007	0.0354296	8.7877	9.0222
1450716_at	a disintegrin-like and metallopeptidase (reprolysin type) with thrombospondin type 1 motif, 1	Adamts1	chr16 C3-C5|16 53.4 cM	full length	ENSMUSG00000022893	11504	NM_009621	10.2224	10.3512	10.4315	10.7339	0.976889	0.251603	0.0462218	10.3192	10.571
1450899_at	neural precursor cell expressed, developmentally down-regulated gene 1	Nedd1	chr10 C2	full length	ENSMUSG00000019988	17997	NM_008682	8.19841	8.19857	8.37373	8.59186	0.994173	0.253327	0.0116535	8.21948	8.47359
1432144_a_at	ring finger and CHY zinc finger domain containing 1	Rchy1	chr5 E2	full length	ENSMUSG00000029397	68098	NM_026557	9.95155	10.0043	10.1616	10.3584	0.9977	0.256869	0.00460052	9.99351	10.2506
1435362_at	forkhead box J3	Foxj3	chr4 D2.1	full length	ENSMUSG00000032998	230700	NM_172699	10.3671	10.3962	10.6031	10.7269	0.999181	0.26065	0.00163878	10.3947	10.6556
1449139_at	oligosaccharyltransferase complex subunit	Ostc	chr3 H1	full length	ENSMUSG00000041084	66357	NM_025509	10.8686	10.8049	11.196	11.0462	0.999762	0.265219	0.000476221	10.8493	11.1147
1416699_at	RIKEN cDNA 1110008F13 gene	1110008F13Rik	chr2 H2	full length	ENSMUSG00000027637	67388	NM_026124	11.3611	11.3057	11.5382	11.696	0.999995	0.266845	1.01457e-05	11.3448	11.6117
1431784_a_at	brix domain containing 5	Bxdc5	chr3 H3	full length	ENSMUSG00000028187	70285	NM_027332 /// NM_027371	8.61019	8.51614	8.65249	9.08564	0.980922	0.269065	0.0381559	8.59812	8.86782
1417205_at	KDEL (Lys-Asp-Glu-Leu) endoplasmic reticulum protein retention receptor 2	Kdelr2	chr5 G2	full length	ENSMUSG00000079111	66913	NM_025841	9.21154	9.25929	9.46931	9.58498	0.999777	0.272658	0.000445611	9.2462	9.51926
1421321_a_at	neuroepithelial cell transforming gene 1	Net1	chr13 A1	full length	ENSMUSG00000021215	56349	NM_001047159 /// NM_019671	7.95337	7.80418	7.96939	8.40712	0.985182	0.273065	0.0296363	7.91601	8.19011
1418824_at	ADP-ribosylation factor 6	Arf6	chr12 C2	full length	---	11845	NM_007481	7.45606	7.3067	7.82265	7.59036	0.98391	0.274921	0.0321805	7.42062	7.697
1416052_at	phosphoribosyl pyrophosphate synthetase 1	Prps1	chrX F1-F2|X 60.0 cM	full length	ENSMUSG00000031432	19139	NM_021463	8.59994	8.61593	8.82367	9.04068	0.983137	0.276165	0.0337264	8.64244	8.91923
1429239_a_at	StAR-related lipid transfer (START) domain containing 4	Stard4	chr18 B1	full length	ENSMUSG00000024378	170459	NM_133774	7.79395	8.09304	8.2504	8.38947	0.992469	0.277353	0.0150629	7.99929	8.27763
1450860_at	leucine aminopeptidase 3	Lap3	chr5 B3|5 67.0 cM	full length	ENSMUSG00000039682	66988	NM_024434	9.87046	10.074	10.118	10.4693	0.981014	0.27742	0.0379716	10.0083	10.286
1422507_at	cystatin B	Cstb	chr10 C1|10 42.0 cM	full length	ENSMUSG00000005054	13014	NM_007793	10.9236	11.0349	11.1957	11.4174	0.982554	0.279682	0.0348923	11.0097	11.2895
1421947_at	guanine nucleotide binding protein (G protein), gamma 12	Gng12	chr6 C1|6 30.0 cM	full length	ENSMUSG00000036402	14701	NM_025278	11.0166	11.196	11.2787	11.6257	0.993465	0.312491	0.0130708	11.1328	11.4455
1426398_at	ubiquitin-conjugating enzyme E2W (putative)	Ube2w	chr1 A3	full length	ENSMUSG00000025939	66799	NM_025773	8.79458	8.88209	8.96905	9.40656	0.987213	0.313921	0.0255731	8.87082	9.18534
1427314_at	transmembrane emp24 protein transport domain containing 7	Tmed7	chr18 C	---	---	66676	XM_128959 /// XM_923078 /// XM_990639	11.2208	11.2962	11.4734	11.767	0.992978	0.323041	0.0140436	11.2849	11.6081
1422879_at	synaptophysin-like protein	Sypl	chr12 B2|12 15.0 cM	full length	ENSMUSG00000020570	19027	NM_013635 /// NM_198710	9.13311	8.90572	9.26492	9.59314	0.985832	0.324414	0.0283364	9.08518	9.41013
1431645_a_at	guanosine diphosphate (GDP) dissociation inhibitor 2	Gdi2	chr13 A1	full length	ENSMUSG00000021218	14569	NM_008112	8.57319	8.3016	8.7856	9.05594	0.98057	0.32502	0.0388603	8.52664	8.85245
1421491_a_at	transmembrane protein 49	Tmem49	chr11 C	full length	ENSMUSG00000018171	75909	NM_029478	8.29157	8.42144	8.61421	8.89105	0.978459	0.334174	0.0430822	8.39759	8.73265
1438082_at	transmembrane protein 206	Tmem206	chr1 H6	full length	---	66950	NM_025864	8.06739	8.02782	8.56598	8.31093	0.993748	0.349771	0.0125036	8.07718	8.4281
1425929_a_at	ring finger protein 14	Rnf14	chr18 B3|18 17.0 cM	full length	ENSMUSG00000060450	56736	NM_020012	6.75407	6.77456	7.05836	7.29412	0.982642	0.350755	0.034716	6.80536	7.1589
1451726_at	myotubularin related protein 6	Mtmr6	chr14 D1	full length	ENSMUSG00000021987	219135	NM_144843	7.78603	7.72327	8.02092	8.33045	0.977467	0.357133	0.0450666	7.80387	8.16241
1421866_at	nuclear receptor subfamily 3, group C, member 1	Nr3c1	chr18 B3|18 20.0 cM	full length	ENSMUSG00000024431	14815	NM_008173	6.33979	6.08406	6.45762	6.85121	0.97919	0.365586	0.0416198	6.28484	6.65456
1453287_at	ankyrin repeat domain 33B	Ankrd33b	chr15 B3.2	full length	ENSMUSG00000022237	67434	NM_026153 /// NM_027496	8.98504	9.0227	9.31328	9.53043	0.997544	0.380742	0.00491189	9.02702	9.4084
1426501_a_at	similar to Traf2 binding protein /// TRAF-interacting protein with forkhead-associated domain	LOC637082 /// Tifa	chr3 G2	full length	ENSMUSG00000046688	211550 /// 637082	NM_145133 /// XM_916287	7.05075	7.17508	7.31344	7.75905	0.994701	0.393883	0.0105976	7.14891	7.54522
1420472_at	myotrophin	Mtpn	chr6 B1	full length	ENSMUSG00000029840	14489	NM_008098	7.49751	7.59134	8.06282	7.89628	0.999916	0.414123	0.000167622	7.5607	7.97673
1427763_a_at	calcium/calmodulin-dependent protein kinase II, delta	Camk2d	chr3 G1-G2	full length	ENSMUSG00000053819	108058	NM_001025438 /// NM_001025439 /// NM_023813	5.88864	5.79338	6.10036	6.57056	0.976679	0.425388	0.0466419	5.9127	6.34419
1418744_s_at	similar to Tescalcin /// tescalcin	LOC100047138 /// Tesc	chr5 F|5 64.0 cM	full length	ENSMUSG00000029359	100047138 /// 57816	NM_021344 /// XM_001477488	9.82628	9.6788	10.3814	10.2034	0.999929	0.504685	0.000142763	9.77891	10.2841
1451146_at	zinc finger protein 386 (Kruppel-like)	Zfp386	chr12 F2	full length	ENSMUSG00000042063	56220	NM_001004066 /// NM_019565	8.97712	9.19601	9.59674	9.79128	0.999956	0.536916	8.8352e-05	9.12415	9.66187
1450015_x_at	sphingosine-1-phosphate phosphatase 1	Sgpp1	chr12 C3	full length	ENSMUSG00000021054	81535	NM_030750	6.57872	6.58941	6.87169	7.4327	0.996482	0.544448	0.00703674	6.63608	7.18508
1426417_at	Yip1 domain family, member 4	Yipf4	chr17 E3	full length	---	67864	NM_026417	6.52167	6.29646	7.26082	6.86497	0.985474	0.555663	0.0290522	6.50474	7.06547
1423070_at	ribosomal protein L21	Rpl21	chr5 G3	full length	---	19933	NM_019647	6.61084	6.87665	7.57118	7.15385	0.998959	0.580743	0.00208169	6.79186	7.37691
1424730_a_at	solute carrier family 15 (H+/peptide transporter), member 2	Slc15a2	chr16 B3	full length	ENSMUSG00000022899	57738	NM_021301	9.66867	9.78394	10.2492	10.5772	1	0.674885	2.7446e-07	9.74199	10.4175
1460297_at	nephrosis 2 homolog, podocin (human)	Nphs2	chr1 G3	full length	ENSMUSG00000026602	170484	NM_130456	5.71356	6.11212	6.36737	7.0635	0.991306	0.732321	0.0173874	6.03949	6.78051
1416157_at	vinculin	Vcl	chr14 A3|14 2.5 cM	full length	ENSMUSG00000021823	22330	NM_009502	2.81315	3.61102	4.84778	4.33662	0.976376	0.851336	0.0472477	3.68124	4.58186
1420721_at	RIKEN cDNA 4921536K21 gene	4921536K21Rik	chr11 A1	full length	---	67430	NM_026150	2.95904	3.17365	4.73194	3.93425	0.97703	0.991072	0.0459408	3.36774	4.42664
1452981_at	contactin 1	Cntn1	chr15 F|15 55.1 cM	full length	---	12805	NM_007727	6.31316	6.63732	7.93645	7.05735	0.999576	1.00276	0.000847554	6.56513	7.5755
1460693_a_at	collagen, type IX, alpha 3	Col9a3	chr2 H4|2 108.0 cM	full length	ENSMUSG00000027570	12841	NM_009936	2.1924	0.980145	4.14485	1.63839	0.980534	1.23661	0.0389329	2.34617	3.7375
1422390_at	vomeronasal 1 receptor, C5	V1rc5	chr6 B3	full length	ENSMUSG00000064259	113862	NM_053235	-0.56696	-1.453	2.36663	1.86889	0.976503	1.30078	0.0469946	-0.0463668	1.9446
1456031_at	tubulin, beta 2c /// tubulin, beta 2c, pseudogene 2	Tubb2c /// Tubb2c-ps2	chr1 A5 /// chr2 A3	full length	ENSMUSG00000036752	227613 /// 665829	NM_146116 /// XR_032016 /// XR_032129	-0.190281	-0.00833464	0.816042	3.11572	0.978488	1.37607	0.0430233	0.655255	2.50675
1448768_at	myelin oligodendrocyte glycoprotein	Mog	chr17 C|17 20.34 cM	full length	ENSMUSG00000076439	17441	NM_010814	0.913895	1.00857	3.69561	0.879692	0.99272	1.53881	0.0145609	1.43161	3.28439
1425474_a_at	vacuolar protein sorting 39 (yeast)	Vps39	chr2 E5	full length	ENSMUSG00000027291	269338	NM_147153 /// NM_178851	3.15975	1.88674	4.23924	5.30844	0.991356	1.5649	0.017288	3.27818	4.93832
1422168_a_at	brain derived neurotrophic factor	Bdnf	chr2 E3|2 62.0 cM	full length	ENSMUSG00000048482	12064	NM_001048139 /// NM_001048141 /// NM_001048142 /// NM_007540	-0.143736	-0.530409	3.464	2.00128	0.976942	1.66049	0.0461164	0.675091	2.84976
1437522_x_at	growth hormone	Gh	chr11 D|11 65.0 cM	full length	ENSMUSG00000020713	14599	NM_008117	-2.13479	-0.667462	2.72075	-0.870937	0.98721	1.67184	0.0255795	-0.88653	1.96704
1424454_at	transmembrane protein 87A	Tmem87a	chr2 E5	full length	ENSMUSG00000033808	211499	NM_001110496 /// NM_001110497 /// NM_173734	7.59194	7.73638	9.55956	9.57066	0.999999	1.73604	2.84513e-06	7.77189	9.51254
1429388_at	Nanog homeobox /// similar to Nanog homeobox	Nanog /// Nanogpd	chr6 F2	full length	ENSMUSG00000012396	634428 /// 71950	NM_001080945 /// NM_028016 /// XM_001471588	-0.182745	1.1969	2.94222	4.34774	0.999501	2.40259	0.000998698	1.19828	4.03743
1451258_at	prostate stem cell antigen	Psca	chr15 D3	full length	ENSMUSG00000022598	72373	NM_028216	1.20935	-1.53467	5.31643	-0.216945	0.982822	2.70368	0.0343566	1.45929	4.55016
1421244_at	estrogen receptor 1 (alpha)	Esr1	chr10 A1|10 12.0 cM	full length	ENSMUSG00000019768	13982	NM_007956	2.22906	1.41872	7.7481	8.23901	0.999991	5.2512	1.87409e-05	2.55151	8.0244

## Sheet: TOTAL RNA
Probe.Set.ID	Gene.Title	Gene.Symbol	Chromosomal.Location	Unigene.Cluster.Type	Ensembl	Entrez.Gene	RefSeq.Transcript.ID	13TOT.CEL	17TOT.CEL	14TOT.CEL	18TOT.CEL	PPLR	FoldChange	ctrl	trt
1424454_at	transmembrane protein 87A	Tmem87a	chr2 E5	full length	ENSMUSG00000033808	211499	NM_001110496 /// NM_001110497 /// NM_173734	5.34985	4.10564	9.61418	9.57831	1	-5.59306	5.23403	9.57377
1436902_x_at	predicted gene, ENSMUSG00000050347 /// thymosin, beta 10	ENSMUSG00000050347 /// Tmsb10	chr6 C1 /// chr7 A3	full length	ENSMUSG00000050347 /// ENSMUSG00000079523	100043712 /// 19240	NM_001039392 /// NM_025284 /// XM_001478515 /// XM_001480801	12.0049	12.0824	12.6601	12.4429	0.999999	-3.38947	12.0552	12.5472
1433757_a_at	nischarin	Nisch	chr14 B	full length	---	64652	NM_022656	10.4564	10.399	10.8007	11.2198	0.999995	-2.73729	10.447	11.0167
1436959_x_at	nasal embryonic LHRH factor	Nelf	chr2 A3	full length	ENSMUSG00000006476	56876	NM_001039386 /// NM_001039387 /// NM_020276	11.4178	11.3294	12.1207	11.7552	0.999993	-2.14192	11.3927	11.9402
1434820_s_at	protein kinase inhibitor, gamma	Pkig	chr2 H3|2 94.0 cM	full length	ENSMUSG00000035268	18769	NM_001039390 /// NM_001039391 /// NM_011106	9.84979	9.9708	10.4369	10.2422	0.999988	-2.04493	9.9334	10.3224
1421244_at	estrogen receptor 1 (alpha)	Esr1	chr10 A1|10 12.0 cM	full length	ENSMUSG00000019768	13982	NM_007956	0.184883	2.8286	7.35054	7.68833	0.999988	-1.95839	2.68071	7.53271
1420465_s_at	predicted gene, 100039054 /// RIKEN cDNA 2610016E04 gene /// major urinary protein LOC100048885 /// novel member of the major urinary protein (Mup) gene family /// major urinary protein 1 /// major urinary protein 2 /// predicted gene, OTTMUSG00000007428 /// predicted gene, OTTMUSG00000007431 /// predicted gene, OTTMUSG00000007486 /// predicted gene, OTTMUSG00000008509 /// predicted gene, OTTMUSG…	100039054 /// 2610016E04Rik /// CU041261.1 /// CU104690.1 /// Mup1 /// Mup2 /// OTTMUSG00000007428 /// OTTMUSG00000007431 /// OTTMUSG00000007486 /// OTTMUSG00000008509 /// OTTMUSG00000012492 /// OTTMUSG00000012493 /// OTTMUSG00000015595	chr4 B3 /// chr4 B3|4 /// chr4 B3|4 27.8 cM	full length	ENSMUSG00000073830 /// ENSMUSG00000073832 /// ENSMUSG00000073839 /// ENSMUSG00000073842 /// ENSMUSG00000078673 /// ENSMUSG00000078680 /// ENSMUSG00000078683 /// ENSMUSG00000078687 /// ENSMUSG00000078688	100038948 /// 100039008 /// 100039028 /// 100039054 /// 100039089 /// 100039116 /// 100039228 /// 100041658 /// 100041687 /// 100048884 /// 100048885 /// 17840 /// 17841	NM_001045550 /// NM_001122647 /// NM_001126319 /// NM_001134644 /// NM_001134674 /// NM_001134675 /// NM_001134676 /// NM_008647 /// NM_031188 /// XM_001471958 /// XM_001472055 /// XM_001472078 /// XM_001472149 /// XM_001472190 /// XM_001472209 /// XM_001472374 /// XM_001476969 /// XM_001477004 /// XM_001477211 /// XM_001477300	7.88072	8.10541	7.31149	6.91443	1.80167e-05	-1.93773	7.96067	7.19547
1418744_s_at	similar to Tescalcin /// tescalcin	LOC100047138 /// Tesc	chr5 F|5 64.0 cM	full length	ENSMUSG00000029359	100047138 /// 57816	NM_021344 /// XM_001477488	9.3357	9.05914	10.1982	9.90843	0.999979	-1.8926	9.25932	10.0179
1453107_s_at	RIKEN cDNA 4933413G19 gene /// forkhead box M1 /// phosphatidylethanolamine binding protein 1	4933413G19Rik /// Foxm1 /// Pebp1	chr5 F|5 63.0 cM /// chr6 F3 /// chr6 F3|6 62.0 cM	full length	ENSMUSG00000001517 /// ENSMUSG00000079304	14235 /// 23980 /// 71149	NM_008021 /// NM_018858 /// NM_027697	6.56031	6.53611	7.12927	6.88767	0.999898	-1.88592	6.56658	7.00604
1424861_at	RIKEN cDNA D930016D06 gene	D930016D06Rik	chr5 E5	full length	---	100662	XM_001478291	8.16497	8.15515	8.60295	8.44734	0.999855	-1.83133	8.1739	8.51639
1438625_s_at	PCTAIRE-motif protein kinase 1	Pctk1	chrX A1.3|X 5.7 cM	full length	ENSMUSG00000031065	18555	NM_011049	11.2061	11.1927	11.7758	11.565	0.999842	-1.81959	11.2163	11.6608
1436487_x_at	F-box and WD-40 domain protein 2 (Fbxw2), mRNA	Fbxw2	chr2 B	full length	---	30050	NM_013890	6.02589	5.69792	7.4665	6.52021	0.999619	-1.70557	6.0149	7.0953
1422886_a_at	CDC like kinase 4	Clk4	chr11 B1.3	full length	ENSMUSG00000020385	12750	NM_007714	8.25153	8.41752	8.9702	8.72761	0.999597	-1.68765	8.36009	8.83751
1427027_a_at	general transcription factor III A	Gtf3a	---	full length	ENSMUSG00000016503	66596	NM_025652	9.42027	9.44719	9.96861	9.74763	0.999495	-1.61512	9.45428	9.85056
1433723_s_at	small EDRK-rich factor 2	Serf2	chr2 E5	full length	---	378702	NM_011354	10.526	10.5448	11.1561	10.9035	0.999453	-1.57107	10.5562	11.0184
1448705_at	zinc finger and BTB domain containing 22	Zbtb22	chr17 B1	---	ENSMUSG00000051390	81630	NM_020625	8.89064	9.01515	9.14188	9.41457	0.999314	-1.54684	8.96852	9.27749
1427425_at	RIKEN cDNA 9130208E07 gene	9130208E07Rik	---	---	---	77670	---	7.74853	7.67337	8.56547	8.00557	0.999238	-1.528	7.74997	8.30717
1434282_at	inhibitor of Bruton agammaglobulinemia tyrosine kinase	Ibtk	chr9 E3.1	full length	ENSMUSG00000035941	108837	NM_001081282	3.4252	4.66256	0.197908	0.323229	0.000847382	-1.45494	4.18602	0.910464
1438992_x_at	activating transcription factor 4	Atf4	chr15 E1|15 43.3 cM	full length	ENSMUSG00000042406	11911	NM_009716	10.7253	10.8919	11.1209	11.2779	0.999145	-1.39765	10.8444	11.1712
1451799_at	coiled-coil domain containing 25	Ccdc25	chr14 D1	full length	---	67179	NM_145944	4.70887	4.91614	5.07814	6.03136	0.999137	-1.3568	4.89687	5.73243
1424885_at	kelch domain containing 8A	Klhdc8a	chr1 E4	full length	ENSMUSG00000042115	213417	NM_144810	7.90847	7.8687	8.30574	8.54307	0.99913	-1.19571	7.92043	8.41649
1437455_a_at	B-cell translocation gene 1, anti-proliferative /// similar to myocardial vascular inhibition factor	Btg1 /// LOC100047353	chr10 C3	full length	ENSMUSG00000036478	100047353 /// 12226	NM_007569 /// XM_001477963	12.0063	12.0498	12.2024	12.306	0.999116	-0.950018	12.0379	12.246
1434378_a_at	---	---	---	---	---	---	---	10.8296	10.7317	11.2272	11.0407	0.99905	-0.910699	10.8015	11.1243
1452251_at	neurobeachin	Nbea	chr3 C|3 28.9 cM	full length	ENSMUSG00000027799	26422	NM_030595	9.97921	10.0493	9.6733	9.84838	0.00095128	-0.761168	10.0037	9.77646
1418979_at	aldo-keto reductase family 1, member C14	Akr1c14	chr13 A1	full length	ENSMUSG00000033715	105387	NM_134072	6.64722	6.68555	5.52433	6.36222	0.000958504	-0.755458	6.65364	6.13598
1423253_at	myelin protein zero	Mpz	chr1 H3|1 92.4 cM	full length	ENSMUSG00000056569	17528	NM_008623	6.70976	-0.881331	-2.23965	-2.09975	0.00097743	-0.700473	6.31933	-0.566891
1434329_s_at	adiponectin receptor 2	Adipor2	chr6 F1	full length	ENSMUSG00000030168	68465	NM_197985	10.1887	10.1281	10.6827	10.4126	0.998551	-0.579336	10.1807	10.5392
1423969_at	nucleoporin 37	Nup37	chr10 C2	full length	ENSMUSG00000035351	69736	NM_027191 /// NM_028334	9.2931	9.22612	8.94336	9.08551	0.00145689	-0.548239	9.25188	9.03029
1423248_at	natural killer tumor recognition sequence	Nktr	chr9 F4|9 71.0 cM	full length	ENSMUSG00000032525	18087	NM_010918	9.42496	9.628	9.90374	10.1431	0.998505	-0.514046	9.57633	9.98498
1455991_at	cysteine conjugate-beta lyase 2	Ccbl2	chr3 H1	full length	ENSMUSG00000040213	229905	NM_173763	9.0806	9.06734	8.60671	8.91877	0.0015326	-0.511545	9.0622	8.79025
1449630_s_at	MAP/microtubule affinity-regulating kinase 1	Mark1	chr1 H5	full length	---	226778	NM_145515	7.74312	7.77435	8.18513	7.95002	0.998382	-0.46443	7.78989	8.04812
1450084_s_at	influenza virus NS1A binding protein	Ivns1abp	chr1 G2	full length	ENSMUSG00000023150	117198	NM_001039511 /// NM_001039512 /// NM_054102	12.6499	12.6972	13.0834	12.8881	0.998353	-0.451873	12.6893	12.975
1435998_at	cyclin B1 interacting protein 1	Ccnb1ip1	chr14 C1	full length	---	239083	NM_001111119 /// XM_139038 /// XM_907202	3.71819	5.11505	1.98257	1.37998	0.00205187	-0.414402	4.46375	2.1984
1427337_at	aldehyde dehydrogenase 8 family, member A1	Aldh8a1	chr10 A3	full length	ENSMUSG00000037542	237320	NM_178713	8.97666	9.00799	8.49925	8.15188	0.00216798	-0.365127	8.96795	8.38718
1452631_at	RUN and FYVE domain-containing 2	Rufy2	chr10 B4|10 32.0 cM	full length	ENSMUSG00000020070	70432	NM_027425	1.81219	1.43224	4.36149	2.542	0.997754	-0.353602	2.11949	4.0391
1415675_at	dolichol-phosphate (beta-D) mannosyltransferase 2	Dpm2	chr2 B	full length	ENSMUSG00000026810	13481	NM_010073	9.22653	9.34332	9.66419	9.48778	0.997714	-0.335545	9.30095	9.56589
1452186_at	RNA binding motif protein 5	Rbm5	chr9 F1	full length	ENSMUSG00000032580	83486	NM_148930	10.4449	10.4726	11.0856	10.6371	0.99767	-0.332806	10.4841	10.863
1425087_at	RIKEN cDNA 2310003F16 gene	2310003F16Rik	chr2 F1	full length	---	67693	NM_026318	4.72007	4.75613	5.84859	5.20656	0.997619	-0.330804	4.82325	5.58284
1447978_at	expressed sequence C80719	C80719	---	---	---	97003	---	2.11041	3.67953	-0.392821	-0.496027	0.00267183	-0.311975	3.12739	0.27087
1450813_a_at	troponin I, skeletal, slow 1	Tnni1	chr1 E4|1 60.0 cM	full length	ENSMUSG00000026418	21952	NM_001112702 /// NM_021467	5.13568	-0.249943	-0.0985757	-1.25407	0.00269152	-0.311688	4.59778	0.491688
1428442_at	cDNA sequence BC029722	BC029722	chr2 H1|2	---	ENSMUSG00000074649	613262	---	8.65856	8.83649	9.3195	8.97794	0.997272	-0.304827	8.77662	9.14544
1433758_at	nischarin	Nisch	chr14 B	full length	---	64652	NM_022656	9.19148	9.00583	9.46166	9.73793	0.997239	-0.291669	9.13735	9.58584
1455286_at	BTB (POZ) domain containing 1	Btbd1	chr7 D1	full length	---	83962	NM_146193	11.8925	11.7863	12.214	12.0063	0.997219	-0.2754	11.8721	12.0885
1441992_at	RAB14, member RAS oncogene family	Rab14	chr2 B	full length	---	68365	NM_026697	6.69342	6.85571	8.08034	7.22775	0.997199	-0.275064	6.86832	7.74013
1423685_at	alanyl-tRNA synthetase	Aars	chr8 E1	full length	ENSMUSG00000031960	234734	NM_146217	8.94946	8.96767	8.74466	8.54729	0.00280324	-0.271389	8.94465	8.66897
1436427_at	PRP4 pre-mRNA processing factor 4 homolog B (yeast)	Prpf4b	chr13 A5	full length	---	19134	NM_013830	8.55985	8.66564	9.23114	8.89936	0.99714	-0.267911	8.64257	9.06052
1455958_s_at	PTC7 protein phosphatase homolog (S. cerevisiae)	Pptc7	chr5 F	full length	ENSMUSG00000038582	320717	NM_177242	10.1899	10.277	10.4387	10.6171	0.997055	-0.263333	10.2505	10.5185
1438322_x_at	farnesyl diphosphate farnesyl transferase 1	Fdft1	chr14 D1|14 3.0 cM	full length	ENSMUSG00000021273	14137	NM_010191	10.4138	10.3904	10.783	10.5601	0.996879	-0.262468	10.4203	10.6645
1452597_at	RIKEN cDNA 2310061C15 gene	2310061C15Rik	chr8 E1	full length	ENSMUSG00000014633	66531	NM_026844	10.094	9.98181	10.5221	10.2294	0.996618	-0.262002	10.0646	10.3685
1423679_at	RIKEN cDNA 2810432L12 gene	2810432L12Rik	chr4 B1	full length	ENSMUSG00000039611	67063	NM_025944	9.32827	9.37331	9.71068	9.54642	0.996376	-0.259022	9.36682	9.61704
1449785_at	expressed sequence AA414993	AA414993	---	---	---	103569	---	3.87489	4.00728	5.2359	4.20639	0.996356	-0.255548	4.0717	4.92381
1428286_at	RIKEN cDNA 2900097C17 gene	2900097C17Rik	chr2 H1	---	---	347740	NR_024329 /// XM_001480665	11.4201	11.5143	11.9661	11.6463	0.995967	-0.22701	11.4971	11.7914
1451336_at	lectin, galactose binding, soluble 4	Lgals4	chr7 A3|7 4.0 cM	full length	ENSMUSG00000053964	16855	NM_010706	6.61983	6.34879	7.4772	6.73955	0.995817	-0.221205	6.5666	7.15775
1449738_s_at	DNA segment, Chr 3, ERATO Doi 300, expressed	D3Ertd300e	chr3 D	full length	ENSMUSG00000027751	56790	NM_019995	9.74884	9.63189	10.2908	9.98672	0.995633	-0.217199	9.74564	10.0954
1455372_at	cytoplasmic polyadenylation element binding protein 3	Cpeb3	chr19 C2	full length	ENSMUSG00000039652	208922	NM_198300	8.33874	8.60755	9.00972	8.82417	0.995451	-0.211218	8.52984	8.87307
1448956_at	START domain containing 10	Stard10	chr7 E3	full length	ENSMUSG00000030688	56018	NM_019990	9.90171	9.76789	10.3476	9.98695	0.995423	0.16	9.86272	10.1626
1422850_at	poly(A) binding protein, nuclear 1	Pabpn1	chr14 C3|14 19.5 cM	full length	ENSMUSG00000022198	54196	NM_019402	9.09214	9.22245	9.69778	9.34381	0.995319	0.164228	9.18298	9.51594
1424641_a_at	THO complex 1	Thoc1	chr18 A1	full length	ENSMUSG00000024287	225160	NM_153552	10.075	9.99286	10.3899	10.2038	0.995263	0.172302	10.0665	10.2698
1425382_a_at	aquaporin 4	Aqp4	chr18 A1|18 6.0 cM	full length	ENSMUSG00000024411	11829	NM_009700	6.70306	6.37366	5.90651	5.11102	0.00485687	0.17665	6.50306	5.79262
1428761_a_at	small nuclear RNA activating complex, polypeptide 3	Snapc3	chr4 C3	full length	---	77634	NM_029949	7.42274	7.48942	8.15198	7.60967	0.994694	0.187972	7.49151	7.89403
1428010_at	translocase of inner mitochondrial membrane 9 homolog (yeast)	Timm9	chr12 C3|12	full length	---	30056	NM_001024853 /// NM_001024854 /// NM_013896 /// XM_001475684	6.2135	6.42216	6.91628	6.6474	0.994513	0.191802	6.37847	6.73487
1420777_a_at	RIKEN cDNA 4933400A11 gene	4933400A11Rik	chrX F5	full length	ENSMUSG00000055357	66747	NR_003635 /// XR_035171 /// XR_035173	0.338488	3.7131	0.506879	-0.248725	0.00561399	0.193029	3.12486	0.811142
1455650_at	---	---	---	est	---	---	---	1.84941	4.26175	0.610717	0.900435	0.00565032	0.198487	3.6378	1.39053
1423147_at	methionine adenosyltransferase I, alpha	Mat1a	chr14 C1	full length	ENSMUSG00000037798	11720	NM_133653	4.2098	0.437411	1.68761	0.527302	0.0059526	0.20313	3.68547	1.701
1425536_at	syntaxin 3	Stx3	chr19 A	full length	ENSMUSG00000041488	20908	NM_001025307 /// NM_011502 /// NM_152220	11.1534	11.2006	11.3644	11.5379	0.993938	0.208029	11.1948	11.4386
1452135_at	glutathione peroxidase 6	Gpx6	chr13 A3.1	full length	ENSMUSG00000004341	75512	NM_145451	8.80355	8.80459	8.29505	8.53279	0.00643438	0.212406	8.78568	8.45202
1424544_at	nuclear receptor binding protein 2	Nrbp2	chr15 D3	full length	ENSMUSG00000075590	223649	NM_144847	7.96138	7.91316	8.502	8.0882	0.993549	0.214107	7.96919	8.30191
1426240_at	chromatin modifying protein 4B /// similar to zinc finger protein 341	Chmp4b /// LOC674706	chr2 H2	full length	---	674706 /// 75608	NM_029362 /// XM_976559	9.86848	9.93876	10.0814	10.3105	0.993543	0.216259	9.94115	10.1718
1423216_a_at	RIKEN cDNA 2510049I19 gene	2510049I19Rik	chr8 B3.3	full length	ENSMUSG00000003039	67922	NM_026455	8.98691	9.04481	9.15793	9.49604	0.993417	0.216367	9.04033	9.32771
1436170_a_at	casein alpha s2-like A	Csn1s2a	chr5 E1|5 44.93 cM	full length	ENSMUSG00000061937	12993	NM_007785	1.70443	4.91497	1.70049	1.43049	0.00703303	0.218898	4.26189	2.1575
1434469_at	OTU domain containing 4	Otud4	chr8 36.0 cM	full length	ENSMUSG00000036990	73945	NM_001081164	5.33635	5.13341	6.57432	5.39094	0.992666	0.220836	5.39498	6.2033
1422898_s_at	solute carrier family 22 (organic anion/cation transporter), member 12	Slc22a12	chr19 A	full length	ENSMUSG00000061742	20521	NM_009203	10.0687	9.89499	10.5482	10.1327	0.992312	0.226618	10.0189	10.3405
1416065_a_at	ankyrin repeat domain 10	Ankrd10	chr8 A1.1	full length	ENSMUSG00000031508	102334	NM_133971	10.4213	10.3558	10.8211	10.6097	0.992246	0.230434	10.4144	10.7006
1450976_at	N-myc downstream regulated gene 1	Ndrg1	chr15 D2	full length	ENSMUSG00000005125	17988	NM_008681	11.4002	11.2907	10.8263	11.0837	0.00832771	0.230504	11.3286	10.9929
1421408_at	immunoglobulin superfamily, member 6	Igsf6	chr7 F2-F3	full length	ENSMUSG00000035004	80719	NM_030691	0.0912596	0.247073	4.00216	-0.667389	0.99138	0.232819	0.881237	3.37675
1434648_a_at	cerebral cavernous malformation 2 homolog (human)	Ccm2	chr11 A1	full length	ENSMUSG00000000378	216527	NM_146014	8.4628	8.70379	9.16647	8.88394	0.99124	0.240984	8.62193	9.00927
1428674_at	PRP38 pre-mRNA processing factor 38 (yeast) domain containing B	Prpf38b	chr3 G1	full length	ENSMUSG00000027881	66921	NM_025845	8.84946	8.79455	9.57328	8.96338	0.991209	0.242331	8.86996	9.29132
1452823_at	glutathione S-transferase kappa 1	Gstk1	chr6 B2.1	full length	ENSMUSG00000029864	76263	NM_029555	9.74638	9.72793	9.32398	9.5399	0.00888097	0.243127	9.72132	9.46196
1449486_at	carboxylesterase 1	Ces1	chr8 C5|8 43.0 cM	full length	ENSMUSG00000057074	12623	NM_021456	3.46486	4.84228	1.76231	2.21182	0.00897469	0.243359	4.21522	2.53293
1416782_s_at	PRA1 domain family 2	Praf2	chrX A1.1|X 1.6 cM	full length	ENSMUSG00000031149	54637	NM_138602	7.47433	7.54479	8.15028	7.85889	0.99098	0.243654	7.55266	7.99073
1424817_at	sperm flagellar 1	Spef1	---	full length	ENSMUSG00000027329	70997	NM_027641	6.22961	5.85963	7.26247	6.37802	0.990827	0.243916	6.19527	6.92673
1431020_a_at	FGFR1 oncogene partner 2	Fgfr1op2	chr6 G3	full length	ENSMUSG00000040242	67529	NM_026218	7.48606	7.38972	7.84065	7.65086	0.990807	0.244011	7.46311	7.73001
1415832_at	angiotensin II receptor, type 2	Agtr2	chrX A2|X 12.5 cM	full length	ENSMUSG00000068122	11609	NM_007429	8.57176	8.74284	8.12855	8.43722	0.00924999	0.24759	8.63602	8.32317
1416767_a_at	RIKEN cDNA 1110003E01 gene	1110003E01Rik	chr5 C3.1	full length	ENSMUSG00000037822	68552	NM_133697	11.7971	11.8617	11.986	12.2009	0.990741	0.248952	11.8493	12.0821
1431506_s_at	predicted gene, EG665989 /// similar to peptidyl prolyl isomerase H /// similar to Peptidyl-prolyl cis-trans isomerase H (PPIase H) (Rotamase H) /// predicted gene, OTTMUSG00000002349 /// peptidyl prolyl isomerase H	EG665989 /// LOC433064 /// LOC629952 /// OTTMUSG00000002349 /// Ppih	chr11 D /// chr17 A1 /// chr4 D /// chr5 B3	full length	ENSMUSG00000060288 /// ENSMUSG00000082045 /// ENSMUSG00000083559	433064 /// 629952 /// 66101 /// 665989 /// 666411	NM_001110129 /// NM_001110130 /// NM_028677 /// XM_001476964 /// XM_905767 /// XM_980747 /// XM_983649 /// XM_990471	8.92106	8.85228	8.35582	8.7406	0.00927752	0.249873	8.87398	8.59793
1416310_at	nucleolar and spindle associated protein 1	Nusap1	chr2 E5	full length	---	108907	NM_001042652 /// NM_133851	5.59125	5.3395	5.01413	4.56421	0.00928989	0.251398	5.43081	4.95363
1425435_at	macrophage scavenger receptor 1	Msr1	chr8 A4|8 20.0 cM	full length	ENSMUSG00000025044	20288	NM_001113326 /// NM_031195	0.190369	3.83158	0.205593	0.192343	0.00953447	0.257159	3.18291	0.874154
1452055_at	CTD (carboxy-terminal domain, RNA polymerase II, polypeptide A) small phosphatase 1 /// similar to golli-interacting protein	Ctdsp1 /// LOC100047249	chr1 C3	full length	ENSMUSG00000026176	100047249 /// 227292	NM_153088 /// XM_001477588	9.71801	9.54513	10.1711	9.82595	0.990347	0.259697	9.66865	9.9898
1433144_at	asparagine-linked glycosylation 2 homolog (yeast, alpha-1,3-mannosyltransferase)	Alg2	chr4 B2	full length	---	56737	NM_019998	1.83895	4.33321	0.854224	0.44456	0.00966368	0.263043	3.70525	1.41452
1425371_at	polymerase (DNA directed), beta	Polb	chr8 A2|8 8.0 cM	full length	---	18970	NM_011130	6.5067	6.71082	7.72948	7.32791	0.990285	0.264553	6.72551	7.52394
1428201_at	RIKEN cDNA 2310036O22 gene	2310036O22Rik	chr8 C3	full length	ENSMUSG00000041203	68544	NM_026760	10.6758	10.6124	10.9835	10.8296	0.990213	0.265532	10.665	10.8918
1436172_at	hypothetical protein 9530028C05	9530028C05	chr6 A1	---	---	330256	---	6.69437	6.6821	7.67255	6.79584	0.990149	0.267821	6.76047	7.30315
1422533_at	cytochrome P450, family 51	Cyp51	chr5 A2|5 1.2 cM	full length	ENSMUSG00000001467	13121	NM_020010	8.79314	8.77839	9.0831	8.89433	0.989611	0.273592	8.80158	8.9786
1417495_x_at	ceruloplasmin	Cp	chr3 D	full length	ENSMUSG00000003617	12870	NM_001042611 /// NM_007752	7.69896	7.58889	6.97667	7.30718	0.0108796	0.274527	7.62311	7.20627
1417069_a_at	glia maturation factor, beta	Gmfb	chr14 C1|14 18.0 cM	full length	ENSMUSG00000062014	63985	NM_022023	6.87964	6.94387	6.99399	7.64851	0.989014	0.27906	6.95882	7.3576
1426113_x_at	RIKEN cDNA A130082M07 gene /// T-cell receptor alpha chain	A130082M07Rik /// Tcra	chr14 19.5 cM /// chr14 C2	---	---	100038850 /// 21473	XM_001471582	4.2107	7.26979	4.86595	4.09576	0.0112495	0.284881	6.55689	4.9803
1426227_s_at	vacuolar protein sorting 37C (yeast)	Vps37c	chr19 A	full length	ENSMUSG00000048832	107305	NM_181403	7.86542	8.05356	8.10028	8.53639	0.988481	0.285748	7.9988	8.3296
1423569_at	glycine amidinotransferase (L-arginine:glycine amidinotransferase)	Gatm	chr2 E5|2 69.0 cM	full length	ENSMUSG00000027199	67092	NM_025961	12.2805	12.5643	11.5645	11.996	0.011527	0.286054	12.3474	11.8954
1425319_s_at	small nuclear ribonucleoprotein 48 (U11/U12)	Snrnp48	chr13 A5	full length	ENSMUSG00000021431	67797	NM_026382	7.93595	8.03963	8.47882	8.27235	0.988146	0.286427	8.01978	8.35724
1416966_at	solute carrier family 22 (organic anion transporter), member 8	Slc22a8	chr19 A	full length	ENSMUSG00000063796	19879	NM_031194	9.91257	9.87345	9.47827	9.70004	0.0118636	0.286886	9.87603	9.62019
1450946_at	neural retina leucine zipper gene	Nrl	chr14 C3|14 19.5 cM	full length	ENSMUSG00000040632	18185	NM_001136074 /// NM_008736	0.312853	1.70156	4.50058	1.65435	0.987974	0.288081	1.94032	4.01584
1415761_at	mitochondrial ribosomal protein L52	Mrpl52	chr14 C2	full length	ENSMUSG00000010406	68836	NM_026851	10.3277	10.551	10.7167	10.8948	0.987328	0.294196	10.4973	10.7605
1439200_x_at	---	---	---	---	---	---	---	8.8506	8.55504	9.12431	9.44625	0.987315	0.299587	8.7813	9.27155
AFFX-BioC-3_at	---	---	---	---	---	---	---	9.87332	9.97764	10.0748	10.2629	0.98718	0.303623	9.9446	10.1572
1437045_at	mitogen-activated protein kinase 8	Mapk8	chr14 B	full length	---	26419	NM_016700	8.41465	8.0688	9.07573	8.72188	0.987122	0.308417	8.34663	8.81198
1438990_x_at	IQ motif containing F3	Iqcf3	chr9 F1	full length	ENSMUSG00000023577	68265	NM_026645	-0.935147	3.38336	-0.270818	0.00163464	0.0129777	0.320798	2.63195	0.508699
1416452_at	ornithine aminotransferase	Oat	chr7 F3|7 63.0 cM	full length	ENSMUSG00000030934	18242	NM_016978	11.2911	11.279	10.8014	11.0684	0.0130742	0.321291	11.2638	10.972
1424776_a_at	solute carrier family 25, member 28	Slc25a28	chr19 C3|19 42.0 cM	full length	ENSMUSG00000040414	246696	NM_145156	9.0275	8.93955	9.42406	9.18066	0.986653	0.322651	9.01444	9.28945
1437301_a_at	dishevelled, dsh homolog 1 (Drosophila)	Dvl1	chr4 E2|4 82.0 cM	full length	ENSMUSG00000029071	13542	NM_010091	10.346	10.4873	11.1145	10.5474	0.986427	0.326583	10.4586	10.8356
1450406_a_at	ST3 beta-galactoside alpha-2,3-sialyltransferase 3	St3gal3	chr4 D1	full length	ENSMUSG00000028538	20441	NM_009176	8.07552	7.95455	8.664	8.26977	0.986307	0.329641	8.06597	8.4617
1442540_at	expressed sequence C77609	C77609	---	---	---	96961	---	3.73609	4.89312	2.6872	1.65836	0.0139545	0.329791	4.37	2.85353
1437615_s_at	vacuolar protein sorting 37C (yeast)	Vps37c	chr19 A	full length	ENSMUSG00000048832	107305	NM_181403	9.86775	9.94331	10.0614	10.3091	0.985962	0.331542	9.92848	10.1726
1430776_s_at	ankyrin repeat domain 24	Ankrd24	chr10 C1|10 43.0 cM	full length	ENSMUSG00000054708	70615	NM_027480	9.14543	9.03501	9.56653	9.20929	0.985758	0.332453	9.12094	9.38106
1426263_at	cell adhesion molecule 4	Cadm4	chr7 A3-B2	full length	ENSMUSG00000054793	260299	NM_153112	8.45987	8.42399	8.73919	9.03964	0.985542	0.336304	8.48646	8.875
1437985_a_at	RIKEN cDNA 2310061I04 gene	2310061I04Rik	chr17 B1	full length	ENSMUSG00000050705	69662	NM_001033630 /// XM_001002280 /// XM_128627	10.0595	10.0269	10.5012	10.2541	0.985505	0.339493	10.0742	10.3625
1416602_a_at	RAD52 homolog (S. cerevisiae)	Rad52	chr6 G3|6 55.0 cM	full length	ENSMUSG00000030166	19365	NM_011236	4.95267	4.99811	5.80759	5.43219	0.9855	0.341441	5.04256	5.606
1418472_at	aspartoacylase	Aspa	chr11 B4	full length	ENSMUSG00000020774	11484	NM_023113	10.6044	10.5613	10.4111	10.2368	0.0150597	0.342411	10.5663	10.349
1418388_s_at	M-phase phosphoprotein 8	Mphosph8	chr14 C3	full length	ENSMUSG00000079184	75339	NM_023773	9.12458	9.10467	9.54533	9.34987	0.98473	0.349381	9.14254	9.42788
1455698_at	SEC62 homolog (S. cerevisiae)	Sec62	chr3 A3	full length	---	69276	NM_027016	8.81978	8.62012	7.96109	8.40246	0.0153544	0.352636	8.65261	8.28645
1418894_s_at	pre B-cell leukemia transcription factor 2	Pbx2	chr17 B1	full length	ENSMUSG00000034673	18515	NM_017463	8.39929	8.41169	8.99985	8.57511	0.98462	0.358181	8.44568	8.78604
1423605_a_at	transformed mouse 3T3 cell double minute 2	Mdm2	chr10 C1-C3|10 66.0 cM	full length	ENSMUSG00000020184	17246	NM_010786	8.34182	8.54059	8.55027	8.96151	0.984558	0.368079	8.47437	8.76152
1429584_at	myoneurin	Mynn	chr3 A3	full length	ENSMUSG00000037730	80732	NM_030557	6.92673	6.93171	6.32421	6.73175	0.0155148	0.373613	6.91053	6.60288
1434502_x_at	solute carrier family 4 (anion exchanger), member 1	Slc4a1	chr11 D|11 62.0 cM	full length	ENSMUSG00000006574	20533	NM_011403	8.87994	8.6712	9.39437	9.09882	0.98416	0.37674	8.83122	9.22832
1419800_at	---	---	---	est	---	---	---	-0.363852	0.797655	3.61591	1.64473	0.98394	0.378701	1.11581	3.07018
1452200_at	CDKN2A interacting protein N-terminal like	Cdkn2aipnl	chr11 B1.3|11 28.5 cM	full length	ENSMUSG00000020392	52626	NM_029976	8.85884	8.78699	9.16308	8.92354	0.98386	0.3857	8.85722	9.02178
1420438_at	orosomucoid 2	Orm2	chr4 C1|4 31.4 cM	full length	ENSMUSG00000061540	18406	NM_011016	2.4688	3.51315	0.545351	-0.754039	0.0165538	0.386484	2.96095	0.901662
1417241_at	archaelysin family metallopeptidase 2	Amz2	chr11 E1|11 70.0 cM	full length	ENSMUSG00000020610	13929	NM_025275	8.34995	8.37108	8.75096	8.47428	0.983415	0.38759	8.39838	8.59071
1421741_at	cytochrome P450, family 3, subfamily a, polypeptide 16	Cyp3a16	chr5 G2|5 85.0 cM	full length	ENSMUSG00000038656	13114	NM_007820	-0.681755	2.83224	-0.73457	-1.26659	0.0166833	0.388703	2.07682	-0.146172
1430769_s_at	family with sequence similarity 122, member A	Fam122a	chr19 C1	full length	ENSMUSG00000074922	68034	NM_026520	9.06097	9.08294	9.23228	9.47603	0.982548	0.394446	9.10014	9.34368
1452686_s_at	similar to D4Ertd196e protein /// transmembrane protein 222	LOC100046421 /// Tmem222	chr4 D2.3|4 65.7 cM	full length	ENSMUSG00000028857	100046421 /// 52174	NM_025667 /// XM_001476180	8.92356	8.86987	9.09539	9.27186	0.982509	0.395781	8.92481	9.16863
1460164_at	similar to Spindlin 1 /// spindlin 1	LOC100046080 /// Spin1	chr13 A5|13 31.0 cM	full length	ENSMUSG00000021395	100046080 /// 20729	NM_011462 /// NM_146043 /// XM_001475418 /// XM_001475434	8.14985	8.10986	8.58019	8.2021	0.982485	0.396002	8.15783	8.38908
1421840_at	ATP-binding cassette, sub-family A (ABC1), member 1	Abca1	chr4 A5-B3|4 23.1 cM	full length	ENSMUSG00000015243	11303	NM_013454	10.9151	11.0264	10.4135	10.8584	0.0177317	0.396335	10.9514	10.6893
1423982_at	FUS interacting protein (serine-arginine rich) 1	Fusip1	chr4 D3	full length	ENSMUSG00000028676	14105	NM_001080387 /// NM_010178	10.0311	10.1613	10.5109	10.1856	0.982249	0.400572	10.1195	10.3386
1448568_a_at	solute carrier family 20, member 1	Slc20a1	chr2 F1|2 73.0 cM	full length	ENSMUSG00000027397	20515	NM_015747	8.94598	9.13569	9.59167	9.25426	0.982225	0.408186	9.07932	9.40966
1416533_at	EGL nine homolog 2 (C. elegans)	Egln2	chr7 A3|7 7.0 cM	full length	ENSMUSG00000058709	112406	NM_053208	9.17665	9.13238	9.60233	9.27632	0.982194	0.417046	9.18399	9.43333
1422726_x_at	spermatogenesis associated glutamate (E)-rich protein 4a	Speer4a	chr5 B1	full length	ENSMUSG00000073119	75657	NM_029376	0.0500551	1.2413	3.77894	1.86231	0.982131	0.420587	1.49665	3.25737
1434529_x_at	checkpoint with forkhead and ring finger domains	Chfr	chr5 F	full length	ENSMUSG00000014668	231600	NM_172717	10.3555	10.2868	10.7118	10.4736	0.982121	0.425397	10.3658	10.5539
1460354_a_at	mitochondrial ribosomal protein L13	Mrpl13	chr15 D2	full length	ENSMUSG00000022370	68537	NM_026759	10.9295	11.0883	11.1696	11.3665	0.982076	0.432211	11.0317	11.2526
1434332_at	zinc finger, ZZ domain containing 3	Zzz3	chr3 H3	full length	ENSMUSG00000039068	108946	NM_001080755 /// NM_198416	9.81411	10.0955	10.189	10.3448	0.981651	0.435505	10.0114	10.2257
1432414_at	predicted gene, OTTMUSG00000015282	OTTMUSG00000015282	---	---	---	100036539	---	-0.345675	-0.260822	2.12239	3.52077	0.98144	0.436067	0.626017	2.93453
1418887_a_at	DNA segment, Chr 11, Wayne State University 99, expressed	D11Wsu99e	chr11 E2|11 25.0 cM	full length	ENSMUSG00000041629	28081	NM_138598	9.69787	9.5369	10.1463	9.72756	0.981407	0.444279	9.65545	9.93482
1448973_at	sulfotransferase family 1D, member 1	Sult1d1	chr5 E1	full length	ENSMUSG00000029273	53315	NM_016771	12.6786	12.5614	12.0547	12.5185	0.0191039	0.447814	12.6021	12.3388
1427433_s_at	homeo box A3	Hoxa3	chr6 B3|6 26.3 cM	full length	ENSMUSG00000079560	15400	NM_010452	6.38129	6.53716	6.80262	7.12491	0.980795	0.461973	6.51875	6.95503
1427852_x_at	immunoglobulin heavy chain (J558 family)	Igh-VJ558	chr12 F2|12 59.0 cM	---	---	16061	---	3.55778	4.32326	0.866188	1.15663	0.0192192	0.464133	3.82895	1.89608
1426858_at	inhibin beta-B /// similar to Inhbb protein	Inhbb /// LOC100046802	chr1 E2.3|1 64.1 cM	full length	ENSMUSG00000037035	100046802 /// 16324	NM_008381 /// XM_001476835	6.81179	6.68036	6.51187	6.21188	0.019351	0.476181	6.73212	6.41716
1434155_a_at	RIKEN cDNA 2310061I04 gene	2310061I04Rik	chr17 B1	full length	ENSMUSG00000050705	69662	NM_001033630 /// XM_001002280 /// XM_128627	8.80775	8.68236	9.15103	8.84953	0.980507	0.489307	8.77413	8.99085
1451373_at	UDP glycosyltransferases 3 family, polypeptide A1	Ugt3a1	chr15 A1	---	ENSMUSG00000072664	105887	NM_207216	8.04906	7.23693	6.39728	6.71057	0.019597	0.491896	7.54545	6.78467
1421278_s_at	spectrin alpha 1	Spna1	chr1 H3|1 95.4 cM	full length	ENSMUSG00000026532	20739	NM_011465	5.39916	5.49295	4.96443	4.48539	0.019704	0.494338	5.40889	4.84487
1416394_at	BCL2-associated athanogene 1	Bag1	chr4 B1	full length	ENSMUSG00000028416	12017	NM_009736	11.4135	11.4296	11.8171	11.6118	0.980077	0.538547	11.4484	11.6961
1449492_a_at	leukocyte cell-derived chemotaxin 2	Lect2	chr13 B1|13 37.0 cM	full length	ENSMUSG00000021539	16841	NM_010702	5.19576	2.68927	1.95323	0.487839	0.0201405	0.547378	4.53512	2.38492
1425491_at	bone morphogenetic protein receptor, type 1A	Bmpr1a	chr14 B|14 13.0 cM	full length	ENSMUSG00000021796	12166	NM_009758	7.20709	7.31848	7.39368	7.75357	0.979501	0.549637	7.29543	7.5706
1448090_at	---	---	---	est	---	---	---	3.98112	3.37846	0.590853	1.78633	0.0205183	0.554301	3.61663	2.06344
1420054_s_at	solute carrier family 35, member C2	Slc35c2	chr2 H3	full length	ENSMUSG00000017664	228875	NM_144893	6.68497	6.43997	7.25412	6.77033	0.979214	0.55506	6.6328	7.02191
1426171_x_at	killer cell lectin-like receptor, subfamily A, member 7	Klra7	chr6 F3|6 62.7 cM	full length	ENSMUSG00000067599	16638	NM_001110323 /// NM_014194	2.46748	3.93946	1.75512	0.617718	0.0213316	0.569373	3.31326	1.91691
1437546_at	DnaJ (Hsp40) homolog, subfamily C, member 14	Dnajc14	chr10 D3	full length	ENSMUSG00000025354	74330	NM_028873	9.16939	9.17204	9.58193	9.33112	0.978652	0.586083	9.19825	9.44096
1415768_a_at	ubiquitin-conjugating enzyme E2R 2	Ube2r2	chr4 B1	full length	ENSMUSG00000036241	67615	NM_026275	11.0231	10.8095	11.2905	11.1377	0.978633	0.637024	10.9737	11.1723
1452577_at	Variable heavy chain	Igh	chr12 F2|12 58.0 cM	---	---	111507	---	2.99396	3.21762	1.93785	0.728167	0.0214118	0.723711	3.01547	1.93856
1452769_at	ring finger protein 145	Rnf145	chr11 B1.1	full length	ENSMUSG00000019189	74315	NM_028862	10.5545	10.401	10.8101	10.6512	0.978587	0.739297	10.5127	10.7058
AFFX-BioDn-5_at	---	---	---	---	---	---	---	11.388	11.4233	11.4949	11.7197	0.978118	0.75767	11.4249	11.5972
1424646_at	uridine-cytidine kinase 1-like 1	Uckl1	chr2 H4	full length	ENSMUSG00000010492	68556	NM_026765	8.46809	8.57353	8.96771	8.65903	0.978047	0.792678	8.55098	8.80299
1420072_s_at	---	---	---	---	---	---	---	1.12103	2.27884	3.76852	3.13948	0.977966	0.793884	2.33453	3.39588
1424715_at	retinol saturase (all trans retinol 13,14 reductase)	Retsat	chr6 C3	full length	ENSMUSG00000056666	67442	NM_026159	9.60534	9.30643	8.98954	9.14895	0.0220816	0.814813	9.4037	9.1408
1431232_a_at	MAX gene associated	Mga	chr2 E5	full length	ENSMUSG00000033943	29808	NM_013720	8.64854	8.19399	7.73066	7.58065	0.0221095	0.815528	8.30642	7.79043
1451739_at	Kruppel-like factor 5	Klf5	chr14 E2.2	full length	---	12224	NM_009769	4.74799	5.35989	6.05644	6.08063	0.977028	0.866241	5.29505	5.94513
1449326_x_at	serum amyloid A 2	Saa2	chr7 B4|7 23.5 cM	full length	ENSMUSG00000057465	20209	NM_011314	0.882826	2.01678	3.96694	3.24524	0.976767	0.931338	2.17842	3.59003
1423968_at	UDP glycosyltransferases 3 family, polypeptide A2	Ugt3a2	chr15 A1	full length	ENSMUSG00000049152	223337	NM_144845	11.0225	10.6323	10.1643	10.4394	0.0235672	1.06877	10.7605	10.4066
1448707_at	TAF13 RNA polymerase II, TATA box binding protein (TBP)-associated factor	Taf13	chr3 F3	full length	ENSMUSG00000048100	99730	NM_025444	10.2029	10.157	10.5827	10.3533	0.976377	1.23873	10.21	10.4512
1435316_at	Proteasome subunit iota	Psma6	chr12 C1	full length	---	26443	NM_011968	5.91271	5.74936	6.55643	5.9583	0.976367	1.46659	5.90041	6.27952
1425684_at	RIKEN cDNA 2310005E10 gene	2310005E10Rik	chr6 B1	full length	---	67861	NM_172398	6.22335	6.63921	7.24983	6.91415	0.976182	1.56928	6.56594	6.99522
1427522_at	Rho GTPase activating protein 20	Arhgap20	chr9 A5.3	full length	ENSMUSG00000053199	244867	NM_175535	4.80348	4.33686	3.57918	2.50163	0.0239908	1.70599	4.55515	3.54678
1426258_at	sortilin-related receptor, LDLR class A repeats-containing	Sorl1	---	full length	ENSMUSG00000049313	20660	NM_011436	9.76636	9.68222	9.3541	9.57574	0.0242627	1.76517	9.70791	9.49642
1456106_x_at	serologically defined colon cancer antigen 3	Sdccag3	chr2 A3	full length	ENSMUSG00000026927	68112	NM_001085407 /// NM_001085408 /// NM_026563	6.42969	6.50938	7.4357	6.74793	0.975682	1.82799	6.57912	7.13822
1416409_at	acyl-Coenzyme A oxidase 1, palmitoyl	Acox1	chr11 E2	full length	ENSMUSG00000020777	11430	NM_015729	8.84915	9.03473	8.40797	8.77839	0.0243665	2.00248	8.91807	8.64955
1425350_a_at	myelin basic protein expression factor 2, repressor	Myef2	chr2 F1|2 73.0 cM	full length	---	17876	NM_010852	8.93474	8.96278	9.25555	9.01984	0.975341	4.3038	8.96757	9.12788
1418215_at	meprin 1 beta	Mep1b	chr18 A2|18 8.0 cM	full length	ENSMUSG00000024313	17288	NM_008586	10.8979	10.7658	10.6515	10.1625	0.0246855	4.65067	10.811	10.48
