# Supplementary material for: The centrosomal OFD1 protein interacts with the translation machinery and regulates the synthesis of specific targets
Source: Sci Rep. 2017 Apr 27;7:1224. doi: 10.1038/s41598-017-01156-x (PMC5430665; doi:10.1038/s41598-017-01156-x)
Supplement: Supplementary file 4 — Supplementary Table S3 [file 41598_2017_1156_MOESM4_ESM.xls]

## Sheet: Sheet1
The centrosomal OFD1 protein interacts with the translation machinery and regulates the synthesis of specific targets Daniela Iaconis, Maria Monti, Mario Renda, Arianne van Koppen, Roberta Tammaro, Marco Chiaravalli, Flora Cozzolino, Paola Pignata, Claudia Crina, Piero Pucci, Alessandra Boletta, Vincenzo Belcastro, Rachel H Giles, Enrico Maria Surace, Simone Gallo, Mario Pende, Brunella Franco
Supplementary Table S3. Input probesets used for the bioinformatics analysis
ID	Probe	Gene
277	1415882_at	Ghitm
422	1416027_at	Pdcd6
447	1416052_at	Prps1
552	1416157_at	Vcl
582	1416187_s_at	Pnrc2
685	1416290_a_at	Psmc4
824	1416429_a_at	Cat
1008	1416613_at	Cyp1b1
1094	1416699_at	1110008F13Rik
1204	1416809_at	Cyp3a11
1567	1417172_at	Ube2l6
1600	1417205_at	Kdelr2
2018	1417623_at	Slc12a2
2160	1417765_a_at	Amy1
2248	1417853_at	Clca1
2314	1417919_at	Ppp1r7
2660	1418265_s_at	Irf2
2765	1418370_at	Tnnc1
2819	1418424_at	Tnfaip6
3149	1418754_at	Adcy8
3219	1418824_at	Arf6
3470	1419075_s_at	Saa1
4088	1419693_at	Colec12
4122	1419727_at	Daf2
4438	1420108_at	---
4485	1420174_s_at	Tax1bp1
4495	1420187_at	C76628
4731	1420472_at	Mtpn
4980	1420721_at	4921536K21Rik
5487	1421228_at	Ccl7
5580	1421321_a_at	Net1
5750	1421491_a_at	Tmem49
6125	1421866_at	Nr3c1
6206	1421947_at	Gng12
6310	1422051_a_at	Gabbr1
6427	1422168_a_at	Bdnf
6649	1422390_at	V1rc5
6766	1422507_at	Cstb
6975	1422716_a_at	Acp1 /// LOC631286
7138	1422879_at	Sypl
7202	1422943_a_at	Hspb1
7329	1423070_at	Rpl21
7554	1423295_at	Tm9sf2
8051	1423792_a_at	Cmtm6
8752	1424493_s_at	Ugt3a1
8960	1424701_at	Pcdh20
8989	1424730_a_at	Slc15a2
9291	1425032_at	Abpb
9458	1425199_a_at	Epb4.1l5
9733	1425474_a_at	Vps39
10127	1425868_at	Hist2h2bb
10188	1425929_a_at	Rnf14
10657	1426398_at	Ube2w
10676	1426417_at	Yipf4
10760	1426501_a_at	LOC637082 /// Tifa
11164	1426905_a_at	Dnajc10 /// LOC100047007
11195	1426936_at	BC005512 /// EG641366 /// LOC215866 /// LOC629242
11486	1427227_at	Gabrg1
11545	1427286_at	D11Bwg0517e
11570	1427311_at	Bptf
11573	1427314_at	Tmed7
11837	1427578_a_at	Eif6
12022	1427763_a_at	Camk2d
12586	1428586_at	Tmem41b
12680	1428856_at	H13
12780	1429239_a_at	Stard4
12818	1429388_at	Nanog /// Nanogpd
13229	1431423_a_at	Med8
13269	1431645_a_at	Gdi2
13332	1431784_a_at	Bxdc5
13435	1432144_a_at	Rchy1
13592	1433463_at	0610010K06Rik
13639	1433531_at	Acsl4
13659	1433568_at	Papd4
13958	1434272_at	Cpeb2
14056	1434491_a_at	Cox6c
14219	1434866_x_at	Cpt1a
14408	1435362_at	Foxj3
14453	1435504_at	Clip4
14857	1436766_at	Luc7l2
14900	1436848_x_at	Impa1
15057	1437171_x_at	Gsn
15091	1437262_x_at	Bcas2
15201	1437522_x_at	Gh
15283	1437711_x_at	EG666231 /// EG668343 /// LOC627245 /// LOC665017 /// Odc1
15429	1438082_at	Tmem206
15449	1438143_s_at	Atxn2 /// LOC100047323
15457	1438156_x_at	Cpt1a
15536	1438360_x_at	LOC383528 /// LOC630624 /// Slc25a5
15560	1438403_s_at	Malat1
15592	1438506_s_at	Abi1
15757	1438922_x_at	LOC383528 /// LOC630624 /// Slc25a5
15919	1439380_x_at	Meg3
15934	1439399_a_at	Snhg1
15964	1439444_x_at	Tmed10
16198	1447985_s_at	Ankib1
16944	1448768_at	Mog
17105	1448929_at	F13a1
17209	1449033_at	Tnfrsf11b
17315	1449139_at	2310008M10Rik
17983	1449856_at	Rgs18
18142	1450015_x_at	Sgpp1
18424	1450297_at	Il6
18843	1450716_at	Adamts1
18987	1450860_at	Lap3
19005	1450878_at	Sri
19026	1450899_at	Nedd1
19273	1451146_at	Zfp386
19289	1451162_at	Hsbp1
19385	1451258_at	Psca
19853	1451726_at	Mtmr6
20164	1452037_at	Mgat2
20371	1452244_at	6330406I15Rik
20373	1452246_at	Ostf1
20545	1452418_at	1200016E24Rik
20553	1452426_x_at	---
20924	1452981_at	Cntn1
20987	1453238_s_at	1200016E24Rik /// 3930401B19Rik /// A130040M12Rik /// E430024C06Rik
20999	1453287_at	5730557B15Rik
21246	1454368_at	Psmd7
21304	1454688_x_at	Tmed10
21378	1454860_x_at	Dad1 /// LOC100044173
21800	1455978_a_at	Matn2
21833	1456031_at	Tubb2c
21898	1456175_a_at	Copb2
21951	1456312_x_at	Gsn
22041	1456543_at	Prokr1
22050	1456573_x_at	Nnt
22385	1460297_at	Nphs2
22530	1460464_at	2700089E24Rik
22638	1460693_a_at	Col9a3
38	AFFX-r2-Bs-lys-M_at	---
