# Supplementary material for: The centrosomal OFD1 protein interacts with the translation machinery and regulates the synthesis of specific targets
Source: Sci Rep. 2017 Apr 27;7:1224. doi: 10.1038/s41598-017-01156-x (PMC5430665; doi:10.1038/s41598-017-01156-x)
Supplement: Supplementary file 5 — Supplementary Table S4 [file 41598_2017_1156_MOESM5_ESM.xls]

## Sheet: mouse_subnetwork
The centrosomal OFD1 protein interacts with the translation machinery and regulates the synthesis of specific targets Daniela Iaconis, Maria Monti, Mario Renda, Arianne van Koppen, Roberta Tammaro, Marco Chiaravalli, Flora Cozzolino, Paola Pignata, Claudia Crina, Piero Pucci, Alessandra Boletta, Vincenzo Belcastro, Rachel H Giles, Enrico Maria Surace, Simone Gallo, Mario Pende, Brunella Franco
Supplementary Table S4. Mouse subnetwork and MI scores
Gene1	Gene2	MI
Nr3c1	2700089E24Rik	0.025035
Ghitm	Ostf1	0.025054
2310008M10Rik	Copb2	0.02521
Colec12	Tmem41b	0.02524
Pdcd6	Mgat2	0.025249
Camk2d	Gdi2	0.025267
Pdcd6	Copb2	0.025307
Camk2d	Mgat2	0.025308
Bxdc5	Sgpp1	0.025322
Ghitm	Sri	0.025354
Tnfrsf11b	Matn2	0.025392
Pdcd6	Kdelr2	0.025395
Cpeb2	Cpt1a	0.025408
Dnajc10 /// LOC100047007	Acsl4	0.025442
Sypl	Camk2d	0.025497
Kdelr2	Cstb	0.025518
Papd4	Matn2	0.025554
Impa1	2700089E24Rik	0.025561
Pdcd6	Bxdc5	0.025641
Cox6c	Cpt1a	0.025643
Copb2	Nnt	0.025704
Tmed10	Dad1 /// LOC100044173	0.025717
Sri	Dad1 /// LOC100044173	0.025737
Papd4	Tmed10	0.02574
Pdcd6	Gng12	0.025745
Pnrc2	Matn2	0.025768
Dnajc10 /// LOC100047007	Tmed7	0.025782
Atxn2 /// LOC100047323	Ankib1	0.025877
Colec12	Cpt1a	0.025921
Lap3	Nedd1	0.025985
Rchy1	Sgpp1	0.026016
Atxn2 /// LOC100047323	Tmed10	0.026063
Med8	Hsbp1	0.026064
Net1	Tmed7	0.026111
Ppp1r7	Tmem49	0.026196
Bcas2	Atxn2 /// LOC100047323	0.026238
Cat	Cpeb2	0.026239
Vcl	Tmed7	0.026292
Dnajc10 /// LOC100047007	Snhg1	0.026301
Colec12	Papd4	0.026483
Snhg1	Nnt	0.02649
Acp1 /// LOC631286	Zfp386	0.02649
1110008F13Rik	LOC383528 /// LOC630624 /// Slc25a5	0.0265
Tax1bp1	Atxn2 /// LOC100047323	0.026562
Acsl4	2700089E24Rik	0.026593
Rchy1	Ostf1	0.02662
Stard4	Bxdc5	0.026635
Psmc4	1110008F13Rik	0.026809
Cpt1a	Matn2	0.026811
Cmtm6	Cpeb2	0.026818
Colec12	Nnt	0.026832
Kdelr2	Sypl	0.026864
Dnajc10 /// LOC100047007	0610010K06Rik	0.026887
Gng12	2310008M10Rik	0.026903
Gng12	Mgat2	0.026905
Cpeb2	Cpt1a	0.02706
Stard4	Nedd1	0.027091
Dnajc10 /// LOC100047007	2310008M10Rik	0.027162
Kdelr2	Sri	0.027172
Cpeb2	2700089E24Rik	0.027229
Tmed7	Sri	0.027234
Sri	Mgat2	0.027253
Psmc4	Cat	0.027298
Dnajc10 /// LOC100047007	Copb2	0.027331
Cstb	Mgat2	0.027355
Med8	Dad1 /// LOC100044173	0.027361
Cpt1a	Matn2	0.027386
Cat	Papd4	0.027399
Acsl4	Cpt1a	0.027578
Tmem49	Ostf1	0.027651
Acp1 /// LOC631286	Atxn2 /// LOC100047323	0.027688
Tmed7	Papd4	0.027689
Med8	Sri	0.027693
Slc12a2	Bptf	0.027748
Psmc4	Med8	0.027763
Tm9sf2	Tmed7	0.027846
Kdelr2	Ostf1	0.027855
Stard4	Lap3	0.027887
Tmem49	Rchy1	0.027904
Dnajc10 /// LOC100047007	Impa1	0.027956
Tmed10	Dad1 /// LOC100044173	0.027982
Ghitm	2310008M10Rik	0.028101
1110008F13Rik	Ostf1	0.028131
Snhg1	Copb2	0.028135
Cox6c	Gsn	0.02826
Atxn2 /// LOC100047323	Abi1	0.028262
Ghitm	Ppp1r7	0.028299
Med8	Ostf1	0.028303
Ghitm	1110008F13Rik	0.028351
Cox6c	Abi1	0.028379
Ppp1r7	Hsbp1	0.02838
Pnrc2	Colec12	0.02845
Rchy1	Sri	0.028521
Tmed7	0610010K06Rik	0.028524
Acsl4	Cpt1a	0.028543
Pnrc2	2700089E24Rik	0.02859
Ghitm	Med8	0.028632
Cox6c	Ankib1	0.028636
Gsn	Matn2	0.028699
Sypl	Vps39	0.028772
2310008M10Rik	Nedd1	0.02898
Arf6	Gdi2	0.029073
Tmem41b	Copb2	0.02909
Acsl4	Snhg1	0.029175
Net1	Tmem49	0.029257
Net1	Mtmr6	0.029301
1110008F13Rik	2310008M10Rik	0.029306
Ube2w	Ostf1	0.029341
Matn2	Nnt	0.029361
Rchy1	Hsbp1	0.029383
Net1	Sgpp1	0.0295
Vps39	Hsbp1	0.029521
Psmc4	Cmtm6	0.029544
Gng12	Hsbp1	0.029603
Rchy1	Mgat2	0.029619
Tmem41b	Snhg1	0.029628
Ghitm	Gng12	0.029648
Prps1	2310008M10Rik	0.029672
Kdelr2	Gdi2	0.029674
Psmc4	Papd4	0.029776
Sgpp1	2700089E24Rik	0.029826
Stard4	Sgpp1	0.029838
LOC383528 /// LOC630624 /// Slc25a5	Copb2	0.029899
Lap3	Mgat2	0.029954
Tmed7	Stard4	0.029971
Mtpn	Vps39	0.02999
Papd4	Zfp386	0.030009
Mtpn	Ostf1	0.030081
Cpeb2	Bcas2	0.030141
Rnf14	Sri	0.030169
Mgat2	Ostf1	0.030224
Gdi2	2700089E24Rik	0.030258
Tmed7	Ostf1	0.030315
Ghitm	Pdcd6	0.030366
Nnt	2700089E24Rik	0.030437
Sri	Mtmr6	0.030447
Dnajc10 /// LOC100047007	Foxj3	0.030455
Ankib1	Copb2	0.030475
Cox6c	Snhg1	0.030525
Mtmr6	Mgat2	0.030598
Ube2w	2700089E24Rik	0.030605
Tmed7	Acsl4	0.030624
Vps39	Sgpp1	0.030656
1110008F13Rik	Cstb	0.030712
Bxdc5	Mgat2	0.030721
Sypl	Ostf1	0.030732
Ghitm	Bxdc5	0.030803
Cpt1a	EG666231 /// EG668343 /// LOC627245 /// LOC665017 /// Odc1	0.030818
Tmed7	2700089E24Rik	0.030844
Tmem41b	Cpt1a	0.030846
Gng12	Cstb	0.030912
Cpeb2	Ankib1	0.030976
0610010K06Rik	Mtmr6	0.031081
Yipf4	Luc7l2	0.031115
Acsl4	Cox6c	0.031158
Colec12	Cpt1a	0.031209
Ankib1	Matn2	0.03139
Kdelr2	Stard4	0.031451
Prps1	Med8	0.031455
Psmc4	Tm9sf2	0.03147
Rnf14	Rchy1	0.031559
Tm9sf2	Cox6c	0.031609
Ube2w	Rchy1	0.031633
Tmed7	Rchy1	0.031714
Hsbp1	Dad1 /// LOC100044173	0.031751
Vcl	Net1	0.031786
Bcas2	Matn2	0.031792
Mtpn	Eif6	0.031803
Cat	Acsl4	0.031844
LOC383528 /// LOC630624 /// Slc25a5	Copb2	0.031929
Sypl	Lap3	0.031993
Cstb	Med8	0.032038
EG666231 /// EG668343 /// LOC627245 /// LOC665017 /// Odc1	Copb2	0.03216
Kdelr2	Lap3	0.032172
Psmc4	Eif6	0.032215
Ube2w	Bxdc5	0.032251
Eif6	Ostf1	0.032283
Papd4	Cpt1a	0.03249
Pdcd6	Rchy1	0.032494
Ppp1r7	Bxdc5	0.032511
Papd4	EG666231 /// EG668343 /// LOC627245 /// LOC665017 /// Odc1	0.032517
Prps1	Eif6	0.032536
Colec12	Matn2	0.032601
Psmc4	Atxn2 /// LOC100047323	0.032625
Cpeb2	Impa1	0.032786
Cpt1a	Ankib1	0.032789
1110008F13Rik	LOC383528 /// LOC630624 /// Slc25a5	0.032878
Tm9sf2	EG666231 /// EG668343 /// LOC627245 /// LOC665017 /// Odc1	0.032914
Vcl	Vps39	0.032916
Pdcd6	Ppp1r7	0.032926
Nr3c1	Vps39	0.032956
Psmc4	Nnt	0.032968
Cmtm6	Cox6c	0.033027
Mtpn	Camk2d	0.03303
Cat	Gsn	0.033043
Camk2d	Mtmr6	0.03306
Ube2w	Sri	0.033094
Acsl4	Tmed10	0.033138
Sypl	Stard4	0.033162
Tax1bp1	Cpeb2	0.033222
1110008F13Rik	Dad1 /// LOC100044173	0.033346
Papd4	Cpeb2	0.033477
Vcl	Sgpp1	0.033492
Kdelr2	Dad1 /// LOC100044173	0.033515
Tmem41b	Cpt1a	0.033795
Acsl4	Copb2	0.033854
Stard4	Mgat2	0.033907
Mtpn	Net1	0.034122
Papd4	Snhg1	0.034152
Sypl	2310008M10Rik	0.034218
Tmem49	Stard4	0.034255
Tax1bp1	Copb2	0.034317
Mtpn	Lap3	0.034459
Vcl	Camk2d	0.034518
Rchy1	Mtmr6	0.034519
Snhg1	Tmed10	0.034545
Abi1	Nnt	0.034626
Cat	EG666231 /// EG668343 /// LOC627245 /// LOC665017 /// Odc1	0.03473
Gng12	Ostf1	0.034826
LOC383528 /// LOC630624 /// Slc25a5	Ankib1	0.0349
Tmem49	Med8	0.034995
Mtmr6	2700089E24Rik	0.035032
Tmed7	Nedd1	0.035039
Vcl	Tmem49	0.035043
Med8	Rchy1	0.035221
Ankib1	Tmed10	0.035249
0610010K06Rik	Sri	0.035327
Atxn2 /// LOC100047323	Nnt	0.035342
Abi1	Snhg1	0.035427
Cat	Tm9sf2	0.035518
Tm9sf2	Cpeb2	0.035667
Mtpn	Gng12	0.035771
Ccl7	Il6	0.03582
Eif6	Mgat2	0.035828
Pnrc2	Copb2	0.035834
Ppp1r7	Lap3	0.035902
Bptf	Malat1	0.036
Mtpn	Sri	0.036002
Ube2w	Mgat2	0.036019
Colec12	Tm9sf2	0.036085
Hsbp1	Ostf1	0.036273
Sypl	Bxdc5	0.036361
Pdcd6	Lap3	0.036681
Ube2w	Sgpp1	0.036719
1110008F13Rik	Lap3	0.036771
Acsl4	Nnt	0.03682
Mtpn	Bxdc5	0.036837
EG666231 /// EG668343 /// LOC627245 /// LOC665017 /// Odc1	Nnt	0.03688
Tmed10	Nnt	0.036881
Gng12	Sri	0.037006
Cox6c	Bcas2	0.037109
Hsbp1	Mtmr6	0.037122
Cstb	Eif6	0.037132
Sypl	Rchy1	0.037286
Cox6c	Copb2	0.037319
Snhg1	Tmed10	0.037322
Psmc4	Tax1bp1	0.037415
Prps1	Lap3	0.037781
Vps39	Mtmr6	0.037844
Tmem41b	Cox6c	0.038013
Eif6	Bxdc5	0.038059
Cat	Tmem41b	0.038066
Ghitm	Gdi2	0.038214
2310008M10Rik	Ostf1	0.038297
Acsl4	Cpeb2	0.038306
Tmed7	Bxdc5	0.038388
Acsl4	Tmed10	0.038499
Prps1	Ppp1r7	0.038556
Ghitm	Ube2w	0.038557
Tm9sf2	2700089E24Rik	0.038831
Ghitm	Mtmr6	0.038973
Cat	Ankib1	0.039052
Tmem49	Vps39	0.039299
Acp1 /// LOC631286	Nnt	0.039303
Tmed10	Ankib1	0.039325
Tmed7	Lap3	0.039406
Stard4	2310008M10Rik	0.039417
EG666231 /// EG668343 /// LOC627245 /// LOC665017 /// Odc1	Abi1	0.039436
Cox6c	Tmed10	0.039543
Acp1 /// LOC631286	Cpt1a	0.039547
Gdi2	Rchy1	0.039563
Rchy1	2310008M10Rik	0.039672
Tmem41b	Cpeb2	0.039681
Psmc4	Abi1	0.039686
Sgpp1	Mgat2	0.039752
Mtpn	Hsbp1	0.03983
Cstb	Dad1 /// LOC100044173	0.039863
Pnrc2	Psmc4	0.039875
Psmc4	Acsl4	0.039876
Pdcd6	Hsbp1	0.039893
Pdcd6	0610010K06Rik	0.040039
Ankib1	Nnt	0.040074
2310008M10Rik	Dad1 /// LOC100044173	0.040126
Pnrc2	Ankib1	0.04022
Pdcd6	Ostf1	0.040433
Cat	Abi1	0.040539
Cstb	Ostf1	0.040684
Nr3c1	Ube2w	0.040687
Gdi2	Hsbp1	0.040704
Abi1	Copb2	0.040721
Ghitm	Tmed7	0.04073
Rnf14	Camk2d	0.040784
Gdi2	Sri	0.040835
Cpeb2	Abi1	0.040949
Bxdc5	2310008M10Rik	0.040971
Acsl4	EG666231 /// EG668343 /// LOC627245 /// LOC665017 /// Odc1	0.041007
Tax1bp1	EG666231 /// EG668343 /// LOC627245 /// LOC665017 /// Odc1	0.041366
Bxdc5	Rchy1	0.041572
Cpt1a	Ankib1	0.041578
Dad1 /// LOC100044173	Copb2	0.041627
Tmem49	Lap3	0.041701
Abi1	Tmed10	0.041703
Cpt1a	Abi1	0.041914
Rnf14	Sgpp1	0.041986
Vps39	Gdi2	0.042079
2310008M10Rik	Sri	0.042088
Tmem49	Hsbp1	0.042125
Net1	Sypl	0.042219
Pdcd6	Tmed7	0.042396
Bcas2	Ankib1	0.042438
Bxdc5	Lap3	0.042481
Tmem49	Mgat2	0.042633
Impa1	Snhg1	0.04265
Ghitm	Lap3	0.042655
Acp1 /// LOC631286	Ankib1	0.042868
Sypl	Hsbp1	0.042997
Nr3c1	Tmed7	0.043001
Tmem49	Nr3c1	0.043035
Sypl	Mgat2	0.043093
LOC383528 /// LOC630624 /// Slc25a5	Ankib1	0.043126
Tm9sf2	Copb2	0.043173
Ube2w	2310008M10Rik	0.043176
Pnrc2	Acsl4	0.043211
Nr3c1	Sgpp1	0.043269
Ghitm	Mtpn	0.043398
Nr3c1	Camk2d	0.043451
Cpt1a	LOC383528 /// LOC630624 /// Slc25a5	0.043818
Pnrc2	EG666231 /// EG668343 /// LOC627245 /// LOC665017 /// Odc1	0.043867
Cat	Bcas2	0.043919
Gdi2	Ostf1	0.044024
Cpt1a	LOC383528 /// LOC630624 /// Slc25a5	0.044114
Ghitm	Hsbp1	0.044314
Vcl	Mtmr6	0.044462
Cat	Tmed10	0.044488
Papd4	Nnt	0.044686
Cpt1a	LOC383528 /// LOC630624 /// Slc25a5	0.044736
Cpt1a	Tmed10	0.044816
Cox6c	Nnt	0.04485
Pdcd6	2310008M10Rik	0.044926
Pdcd6	Dad1 /// LOC100044173	0.045036
Bxdc5	Nedd1	0.045079
2310008M10Rik	Hsbp1	0.045128
Cox6c	EG666231 /// EG668343 /// LOC627245 /// LOC665017 /// Odc1	0.045251
Ube2w	Hsbp1	0.045336
Cpt1a	Impa1	0.045438
Pnrc2	Cox6c	0.045468
Kdelr2	Mtpn	0.045534
Tmed10	Nnt	0.045724
Tmem49	Ube2w	0.045814
Pdcd6	1110008F13Rik	0.045842
Cpt1a	Abi1	0.045885
Eif6	Dad1 /// LOC100044173	0.045929
Acsl4	Bcas2	0.046283
2310008M10Rik	Lap3	0.046291
Cpt1a	Tmed10	0.0463
Ppp1r7	Eif6	0.046535
Stard4	Gdi2	0.046581
Tmem49	Sgpp1	0.046757
Papd4	LOC383528 /// LOC630624 /// Slc25a5	0.046817
Gdi2	Lap3	0.046884
Cpt1a	Bcas2	0.046919
Tm9sf2	Abi1	0.046976
Vcl	Nr3c1	0.046976
Acp1 /// LOC631286	Copb2	0.04708
Cpt1a	LOC383528 /// LOC630624 /// Slc25a5	0.047161
Pnrc2	Snhg1	0.047193
Acsl4	Ankib1	0.047264
Acp1 /// LOC631286	Acsl4	0.047299
Kdelr2	Mgat2	0.047378
Impa1	Copb2	0.04738
Cat	Cox6c	0.047455
Acsl4	LOC383528 /// LOC630624 /// Slc25a5	0.047492
Tmem41b	Tmed10	0.047535
1110008F13Rik	Eif6	0.047541
Cat	LOC383528 /// LOC630624 /// Slc25a5	0.04761
Pnrc2	Cpt1a	0.047774
Rnf14	Hsbp1	0.047808
Abi1	Tmed10	0.047936
Cox6c	Tmed10	0.047954
Sri	Hsbp1	0.048
Vcl	Rnf14	0.048044
Papd4	LOC383528 /// LOC630624 /// Slc25a5	0.048281
Ghitm	Rnf14	0.048355
Impa1	Cpt1a	0.048401
Pnrc2	Cpt1a	0.048437
Tmem49	2310008M10Rik	0.048669
Cmtm6	Acsl4	0.048677
Psmc4	Tmem41b	0.049112
Cstb	Sri	0.049114
Tmem41b	Nnt	0.049203
Sypl	Ube2w	0.049422
1110008F13Rik	Med8	0.049438
Net1	Gdi2	0.049451
Nr3c1	Sypl	0.04959
Tax1bp1	Cpt1a	0.04974
Papd4	Ankib1	0.050114
Acp1 /// LOC631286	Cpt1a	0.050116
LOC383528 /// LOC630624 /// Slc25a5	Nnt	0.050147
Bcas2	Snhg1	0.050287
Cat	Cpt1a	0.050347
Acp1 /// LOC631286	Snhg1	0.050461
Cstb	2310008M10Rik	0.050923
Tm9sf2	Acsl4	0.050972
Tm9sf2	Cpt1a	0.051134
Impa1	EG666231 /// EG668343 /// LOC627245 /// LOC665017 /// Odc1	0.051165
Mtpn	2310008M10Rik	0.051197
Tm9sf2	Ankib1	0.051208
Acsl4	LOC383528 /// LOC630624 /// Slc25a5	0.051461
Tmem41b	Ankib1	0.051621
Tmem49	Bxdc5	0.051793
LOC383528 /// LOC630624 /// Slc25a5	Snhg1	0.052218
Tm9sf2	Cpt1a	0.052231
Mtpn	Stard4	0.052334
Psmc4	Tmed10	0.052494
Mtpn	Mgat2	0.052626
Eif6	2310008M10Rik	0.052633
0610010K06Rik	Foxj3	0.05267
Mtpn	Tmed7	0.052808
Cat	Acp1 /// LOC631286	0.052846
Psmc4	Snhg1	0.053016
Cat	Tax1bp1	0.053072
Cat	Tmed10	0.053235
Acp1 /// LOC631286	Cmtm6	0.053319
Pdcd6	Sri	0.053375
Cpt1a	Nnt	0.053553
Cmtm6	EG666231 /// EG668343 /// LOC627245 /// LOC665017 /// Odc1	0.053588
Tax1bp1	Cpt1a	0.053598
Cmtm6	Papd4	0.053675
LOC383528 /// LOC630624 /// Slc25a5	Snhg1	0.053802
Tmem49	Tmed7	0.053843
Pnrc2	Zfp386	0.054076
Tmed7	Sgpp1	0.054167
Tax1bp1	Nnt	0.054179
Sgpp1	Mtmr6	0.0543
Tmem49	Mtmr6	0.054518
Tm9sf2	Papd4	0.05455
Gdi2	Mgat2	0.054604
Pdcd6	Med8	0.05464
Cmtm6	Ankib1	0.054741
Psmc4	Tmed10	0.054779
Mtpn	Nr3c1	0.054889
Vcl	Sypl	0.055097
Mtpn	Ube2w	0.055401
Gdi2	2310008M10Rik	0.055502
Acp1 /// LOC631286	Papd4	0.055515
Tmem41b	Tmed10	0.055547
Acsl4	Abi1	0.055647
Psmc4	Cox6c	0.055714
Rnf14	Tmed7	0.055782
Pdcd6	Cstb	0.055993
Cstb	Hsbp1	0.056031
Kdelr2	Eif6	0.056091
Bcas2	Cpt1a	0.056131
Cox6c	Impa1	0.056346
Bcas2	Nnt	0.056392
Cpt1a	Nnt	0.056413
Cpt1a	Tmed10	0.056464
Pnrc2	Nnt	0.056747
Vps39	Rnf14	0.056846
Impa1	Tmed10	0.056951
Ppp1r7	Med8	0.057084
Eif6	Lap3	0.057097
Tax1bp1	Acsl4	0.05713
Psmc4	Copb2	0.057208
EG666231 /// EG668343 /// LOC627245 /// LOC665017 /// Odc1	Tmed10	0.057212
Mtpn	Sgpp1	0.057221
Ghitm	Sypl	0.057287
Tm9sf2	LOC383528 /// LOC630624 /// Slc25a5	0.057373
Sypl	Rnf14	0.057383
Acp1 /// LOC631286	Tm9sf2	0.057386
Acsl4	Papd4	0.057489
Cat	Cpt1a	0.057534
Tmem41b	Abi1	0.057981
Cat	LOC383528 /// LOC630624 /// Slc25a5	0.058185
Pdcd6	Eif6	0.058237
Med8	Lap3	0.058334
Acp1 /// LOC631286	Cox6c	0.058512
Tm9sf2	Impa1	0.058595
Med8	2310008M10Rik	0.058748
EG666231 /// EG668343 /// LOC627245 /// LOC665017 /// Odc1	Snhg1	0.058807
Pnrc2	LOC383528 /// LOC630624 /// Slc25a5	0.058892
Abi1	LOC383528 /// LOC630624 /// Slc25a5	0.059076
Psmc4	Bcas2	0.059222
Tmed7	2310008M10Rik	0.059243
Bcas2	Tmed10	0.059303
Nr3c1	Gdi2	0.059356
Tax1bp1	Acp1 /// LOC631286	0.059886
Cpt1a	Tmed10	0.059962
Sypl	Sgpp1	0.060056
Pnrc2	Tmed10	0.060581
Ghitm	Tmem49	0.060621
Tax1bp1	Papd4	0.060895
Cox6c	LOC383528 /// LOC630624 /// Slc25a5	0.060987
Pnrc2	Papd4	0.061224
Tm9sf2	Nnt	0.061395
Impa1	Tmed10	0.061892
LOC383528 /// LOC630624 /// Slc25a5	Abi1	0.062258
EG666231 /// EG668343 /// LOC627245 /// LOC665017 /// Odc1	Tmed10	0.062286
Cmtm6	Nnt	0.062293
LOC383528 /// LOC630624 /// Slc25a5	Nnt	0.062583
Sypl	Tmed7	0.062677
Psmc4	Impa1	0.063503
Cmtm6	Cpt1a	0.063788
Rnf14	Ube2w	0.063825
Tax1bp1	LOC383528 /// LOC630624 /// Slc25a5	0.063846
Pnrc2	Tm9sf2	0.06403
Tmem41b	EG666231 /// EG668343 /// LOC627245 /// LOC665017 /// Odc1	0.064044
Tax1bp1	Impa1	0.064161
Cat	Cmtm6	0.064457
Cmtm6	Cpt1a	0.06459
Ube2w	Tmed7	0.064991
Tax1bp1	LOC383528 /// LOC630624 /// Slc25a5	0.065316
Acp1 /// LOC631286	Abi1	0.065351
Tax1bp1	Tmem41b	0.065581
Pnrc2	Cat	0.065648
Pnrc2	Tmem41b	0.06566
Tm9sf2	Bcas2	0.066203
Tmed10	Copb2	0.066269
Pnrc2	Tax1bp1	0.066322
Cat	Impa1	0.066336
Pnrc2	Abi1	0.066383
Mtpn	Mtmr6	0.066531
Cmtm6	LOC383528 /// LOC630624 /// Slc25a5	0.066733
Luc7l2	Malat1	0.066877
Tmem41b	Papd4	0.0669
Tmed10	Copb2	0.066954
Tax1bp1	Tmed10	0.067156
Cmtm6	Tmed10	0.067216
Tm9sf2	Cmtm6	0.067535
Sri	Ostf1	0.067544
Tax1bp1	Ankib1	0.067856
Vcl	Mtpn	0.067989
Med8	Bxdc5	0.068229
Tm9sf2	Tmed10	0.068307
Gdi2	Sgpp1	0.068639
Bcas2	Tmed10	0.068812
Cox6c	LOC383528 /// LOC630624 /// Slc25a5	0.068817
Mtpn	Tmem49	0.069283
Papd4	Impa1	0.069641
Tax1bp1	Tm9sf2	0.069849
Tm9sf2	LOC383528 /// LOC630624 /// Slc25a5	0.070299
Papd4	Bcas2	0.070541
Pnrc2	Tmed10	0.070808
Ube2w	Gdi2	0.070931
Psmc4	EG666231 /// EG668343 /// LOC627245 /// LOC665017 /// Odc1	0.071392
Pnrc2	LOC383528 /// LOC630624 /// Slc25a5	0.071403
Cmtm6	Tmed10	0.071726
Bcas2	Abi1	0.071989
Mtpn	Sypl	0.072018
Tmed7	Mgat2	0.072499
Cmtm6	Tmem41b	0.072532
Tax1bp1	Bcas2	0.072875
Papd4	Abi1	0.073117
Impa1	Bcas2	0.073195
Vcl	Gdi2	0.073499
Cmtm6	LOC383528 /// LOC630624 /// Slc25a5	0.073701
Mtpn	Rnf14	0.073752
Eif6	Med8	0.073804
Nr3c1	Rnf14	0.073967
Tmem41b	LOC383528 /// LOC630624 /// Slc25a5	0.073971
Nr3c1	Mtmr6	0.074022
2310008M10Rik	Mgat2	0.075205
Tm9sf2	Tmed10	0.075328
Tmem41b	Acsl4	0.075368
Pnrc2	Impa1	0.075583
Cat	Nnt	0.075911
Cmtm6	Abi1	0.07596
Tax1bp1	Tmed10	0.076133
Pnrc2	Cmtm6	0.076973
Impa1	Nnt	0.077507
Cmtm6	Bcas2	0.077887
Sypl	Mtmr6	0.078311
Impa1	Ankib1	0.079135
Acp1 /// LOC631286	Impa1	0.079515
Psmc4	Acp1 /// LOC631286	0.079781
Gdi2	Bxdc5	0.079887
Tmem49	Rnf14	0.079948
Tm9sf2	Tmem41b	0.080273
Acp1 /// LOC631286	Tmem41b	0.080334
Kdelr2	2310008M10Rik	0.080334
Acp1 /// LOC631286	Tmed10	0.080474
EG666231 /// EG668343 /// LOC627245 /// LOC665017 /// Odc1	LOC383528 /// LOC630624 /// Slc25a5	0.080618
Tmem49	Sypl	0.080793
Acsl4	Impa1	0.081399
Abi1	Ankib1	0.081597
LOC383528 /// LOC630624 /// Slc25a5	Tmed10	0.082149
Bcas2	EG666231 /// EG668343 /// LOC627245 /// LOC665017 /// Odc1	0.084655
Psmc4	LOC383528 /// LOC630624 /// Slc25a5	0.085277
LOC383528 /// LOC630624 /// Slc25a5	Tmed10	0.085698
Tmed7	Mtmr6	0.085836
Cmtm6	Impa1	0.086057
Tmem41b	LOC383528 /// LOC630624 /// Slc25a5	0.08698
Rnf14	Gdi2	0.087277
Pnrc2	Acp1 /// LOC631286	0.087819
Impa1	Abi1	0.088473
EG666231 /// EG668343 /// LOC627245 /// LOC665017 /// Odc1	LOC383528 /// LOC630624 /// Slc25a5	0.088693
Ube2w	Mtmr6	0.090259
Impa1	LOC383528 /// LOC630624 /// Slc25a5	0.0903
Acp1 /// LOC631286	EG666231 /// EG668343 /// LOC627245 /// LOC665017 /// Odc1	0.091334
LOC383528 /// LOC630624 /// Slc25a5	Tmed10	0.093374
LOC383528 /// LOC630624 /// Slc25a5	Tmed10	0.093435
Tax1bp1	Cmtm6	0.093698
Tmem41b	Bcas2	0.095221
Tmem41b	Impa1	0.095253
Tmem49	Gdi2	0.095511
Pnrc2	Bcas2	0.095813
Acp1 /// LOC631286	Tmed10	0.096007
Psmc4	LOC383528 /// LOC630624 /// Slc25a5	0.097214
Tax1bp1	Abi1	0.097999
Gdi2	Mtmr6	0.10263
Rnf14	Mtmr6	0.102716
Sypl	Gdi2	0.102917
Bcas2	LOC383528 /// LOC630624 /// Slc25a5	0.105187
Tmed7	Gdi2	0.105397
Acp1 /// LOC631286	LOC383528 /// LOC630624 /// Slc25a5	0.105562
Mtpn	Gdi2	0.108409
Impa1	LOC383528 /// LOC630624 /// Slc25a5	0.112166
Bcas2	LOC383528 /// LOC630624 /// Slc25a5	0.113123
Acp1 /// LOC631286	LOC383528 /// LOC630624 /// Slc25a5	0.119778
Acp1 /// LOC631286	Bcas2	0.143023
1200016E24Rik	1200016E24Rik /// 3930401B19Rik /// A130040M12Rik /// E430024C06Rik	0.144902
Cpt1a	Cpt1a	0.282764
Gsn	Gsn	0.350187
Tmed10	Tmed10	0.428373
LOC383528 /// LOC630624 /// Slc25a5	LOC383528 /// LOC630624 /// Slc25a5	0.484258
