# Supplementary material for: The centrosomal OFD1 protein interacts with the translation machinery and regulates the synthesis of specific targets
Source: Sci Rep. 2017 Apr 27;7:1224. doi: 10.1038/s41598-017-01156-x (PMC5430665; doi:10.1038/s41598-017-01156-x)
Supplement: Supplementary file 6 — Supplementary Table S5 [file 41598_2017_1156_MOESM6_ESM.xls]

## Sheet: Sheet1
The centrosomal OFD1 protein interacts with the translation machinery and regulates the synthesis of specific targets Daniela Iaconis, Maria Monti, Mario Renda, Arianne van Koppen, Roberta Tammaro, Marco Chiaravalli, Flora Cozzolino, Paola Pignata, Claudia Crina, Piero Pucci, Alessandra Boletta, Vincenzo Belcastro, Rachel H Giles, Enrico Maria Surace, Simone Gallo, Mario Pende, Brunella Franco
Supplementry Table S5. Gene Clusters
CLUSTER 1
Gene Symbol	Degree		Probe.Set.ID	Gene.Title.x	Gene.Symbol.x	Chromosomal.Location.x	Unigene.Cluster.Type.x	Ensembl.x	Entrez.Gene.x	RefSeq.Transcript.ID.x	X13POLrehyb.CEL	X17POL.CEL	X14POL.CEL	X18POL.CEL	PPLR.x	FoldChange.x	pvalue.x	ctrl.x	trt.x
Abi1	24		1438506_s_at	abl-interactor 1	Abi1	chr2 A3|2 15.0 cM	full length	---	11308	NM_001077190 /// NM_001077192 /// NM_001077193 /// NM_007380 /// NM_145994	9.25956	8.98693	8.55008	8.76788	0.00721576	-0.350807	0.0144315	9.07887	8.72733
Acp1 /// LOC631286	23		1422716_a_at	acid phosphatase 1, soluble /// similar to acid phosphatase 1, soluble	Acp1 /// LOC631286	chr12 A2	full length	ENSMUSG00000044573	11431 /// 631286	NM_001110239 /// NM_021330 /// XM_905648	9.29615	9.49146	8.19069	8.88812	0.00536512	-0.629205	0.0107302	9.30652	8.67607
Acsl4	25		1433531_at	acyl-CoA synthetase long-chain family member 4	Acsl4	chrX F2	full length	ENSMUSG00000031278	50790	NM_001033600 /// NM_019477 /// NM_207625	11.048	11.1005	10.7594	10.9557	0.00697972	-0.185329	0.0139594	11.0605	10.875
Ankib1	22		1447985_s_at	ankyrin repeat and IBR domain containing 1	Ankib1	chr5 A1	full length	ENSMUSG00000040351	70797	NM_001003909	8.5963	8.70287	7.96481	8.3606	0.0234984	-0.38462	0.0469968	8.61565	8.22991
Atxn2 /// LOC100047323	8		1438143_s_at	ataxin 2 /// similar to ataxin 2	Atxn2 /// LOC100047323	chr5 F	full length	ENSMUSG00000042605	100047323 /// 20239	NM_009125 /// XR_033441	10.6628	10.5619	10.4632	10.3205	0.00373988	-0.194991	0.00747975	10.6031	10.408
Bcas2	24		1437262_x_at	breast carcinoma amplified sequence 2	Bcas2	chr3 F2.2	full length	ENSMUSG00000005687	68183	NM_026602	8.83169	8.09613	7.20223	7.42103	0.00682616	-0.88215	0.0136523	8.36944	7.48361
Cat	21		1416429_a_at	catalase	Cat	chr2 E3|2 57.0 cM	full length	ENSMUSG00000027187	12359	NM_009804	12.1483	12.3305	11.6764	11.9507	0.00757227	-0.313764	0.0151445	12.1893	11.8755
Cmtm6	20		1423792_a_at	CKLF-like MARVEL transmembrane domain containing 6	Cmtm6	chr9 F3	full length	ENSMUSG00000032434	67213	NM_026036	11.5382	11.3976	10.9789	11.1326	9.86285e-05	-0.361709	0.000197257	11.4487	11.0868
Colec12	7		1419693_at	collectin sub-family member 12	Colec12	chr18 A1	full length	ENSMUSG00000036103	140792	NM_130449	10.1128	10.2138	9.39717	9.72391	0.000343592	-0.542185	0.000687183	10.1443	9.6015
Copb2	20		1456175_a_at	coatomer protein complex, subunit beta 2 (beta prime)	Copb2	chr9 E3-F1	full length	ENSMUSG00000032458	50797	NM_015827	10.7787	10.9127	10.4312	10.6025	0.00248718	-0.259815	0.00497436	10.8148	10.5548
Cox6c	20		1434491_a_at	cytochrome c oxidase, subunit VIc	Cox6c	chr15 B3.3	full length	ENSMUSG00000014313	12864	NM_053071	12.4268	12.6047	11.9993	12.3424	0.012671	-0.284665	0.0253421	12.4961	12.2114
Cpeb2	13		1434272_at	cytoplasmic polyadenylation element binding protein 2	Cpeb2	chr5 B	full length	ENSMUSG00000039782	231207	NM_175937	9.39953	9.32524	8.82764	9.1308	0.0129779	-0.318705	0.0259557	9.34244	9.02319
Cpt1a	24		1434866_x_at	carnitine palmitoyltransferase 1a, liver	Cpt1a	chr19 A|19 2.0 cM	full length	---	12894	NM_013495	10.2	10.3047	9.52484	10.0032	0.0189359	-0.385818	0.0378719	10.2233	9.83706
			1438156_x_at	carnitine palmitoyltransferase 1a, liver	Cpt1a	chr19 A|19 2.0 cM	full length	---	12894	NM_013495	9.95554	9.9448	9.13345	9.56765	0.0026408	-0.511222	0.0052816	9.92658	9.41473
EG666231 /// EG668343 /// LOC627245 /// LOC665017 /// Odc1	20
Gsn	4		1437171_x_at	gelsolin	Gsn	chr2 B|2 24.5 cM	full length	ENSMUSG00000026879	227753	NM_146120	11.7245	11.8559	11.4219	11.5812	0.00736792	-0.214257	0.0147358	11.7559	11.5416
			1456312_x_at	gelsolin	Gsn	chr2 B|2 24.5 cM	full length	ENSMUSG00000026879	227753	NM_146120	10.4871	10.5856	9.85752	10.3411	0.00132558	-0.373614	0.00265116	10.5205	10.1466
Impa1	25		1436848_x_at	inositol (myo)-1(or 4)-monophosphatase 1	Impa1	chr3 A1	full length	ENSMUSG00000027531	55980	NM_018864	11.0898	11.1881	10.8712	11.014	0.0223072	-0.160741	0.0446145	11.1235	10.9627
LOC383528 /// LOC630624 /// Slc25a5	24
Matn2	9		1455978_a_at	matrilin 2	Matn2	chr15 B3.3	full length	ENSMUSG00000022324	17181	NM_016762	10.2949	9.90682	9.56534	9.33223	0.00328462	-0.516739	0.00656924	10.0452	9.52783
Nnt	25		1456573_x_at	nicotinamide nucleotide transhydrogenase	Nnt	chr13 D2|13 64.0 cM	full length	ENSMUSG00000025453	18115	NM_008710 /// NR_003544	12.279	12.3275	11.7532	12.0265	0.00163495	-0.365943	0.00326991	12.2856	11.9195
Papd4	24		1433568_at	PAP associated domain containing 4	Papd4	chr13 C3	full length	---	100715	NM_133905	8.95372	8.87524	8.44381	8.67615	0.0196785	-0.292672	0.0393569	8.89208	8.59873
Pnrc2	25		1416187_s_at	proline-rich nuclear receptor coactivator 2	Pnrc2	chr4 D3|4 66.7 cM	full length	ENSMUSG00000028675	52830	NM_026383	12.0167	12.1823	11.6503	11.8935	0.0220114	-0.216375	0.0440227	12.0502	11.8338
Psmc4	23		1416290_a_at	proteasome (prosome, macropain) 26S subunit, ATPase, 4	Psmc4	chr7 A3|7 10.0 cM	full length	ENSMUSG00000030603	23996	NM_011874	10.8218	10.8176	10.3164	10.5628	0.00939672	-0.322295	0.0187934	10.7998	10.4773
Snhg1	16		1439399_a_at	small nucleolar RNA host gene (non-protein coding) 1	Snhg1	chr19 A	---	---	83673	NR_002896	11.3477	11.2099	11.103	10.9388	0.0131622	-0.22018	0.0263244	11.2654	11.0451
Tax1bp1	21		1420174_s_at	Tax1 (human T-cell leukemia virus type I) binding protein 1	Tax1bp1	chr6 B3|6 26.0 cM	full length	ENSMUSG00000004535	52440	NM_025816	10.0378	10.0188	9.44989	9.68727	0.000309935	-0.418966	0.000619871	10.015	9.59561
Tm9sf2	24		1423295_at	transmembrane 9 superfamily member 2	Tm9sf2	chr14 E5|14 67.0 cM	full length	ENSMUSG00000025544	68059	NM_080556	10.8518	10.8453	10.2156	10.5191	3.04461e-06	-0.447598	6.08923e-06	10.8396	10.3917
Tmed10	25		1439444_x_at	transmembrane emp24-like trafficking protein 10 (yeast)	Tmed10	chr12 D2	full length	ENSMUSG00000021248	68581	NM_026775	11.0662	11.0454	10.5775	10.7711	5.63523e-05	-0.354848	0.000112705	11.0466	10.6916
			1454688_x_at	transmembrane emp24-like trafficking protein 10 (yeast)	Tmed10	chr12 D2	full length	ENSMUSG00000021248	68581	NM_026775	11.1785	11.2515	10.7926	11.044	0.00272646	-0.259348	0.00545293	11.2017	10.9422
Tmem41b	23		1428586_at	transmembrane protein 41B	Tmem41b	chr7 F1|7 50.5 cM	full length	ENSMUSG00000047554	233724	NM_153525	8.69279	8.76109	8.09584	8.46572	0.0184385	-0.357551	0.036877	8.69997	8.34145
Tnfrsf11b	1		1449033_at	tumor necrosis factor receptor superfamily, member 11b (osteoprotegerin)	Tnfrsf11b	chr15 D1	full length	ENSMUSG00000063727	18383	NM_008764	4.74136	5.43341	3.6926	3.83544	0.00426643	-0.992653	0.00853287	5.00067	3.9627
Zfp386	3		1451146_at	zinc finger protein 386 (Kruppel-like)	Zfp386	chr12 F2	full length	ENSMUSG00000042063	56220	NM_001004066 /// NM_019565	8.97712	9.19601	9.59674	9.79128	0.999956	0.536916	8.8352e-05	9.12415	9.66187
CLUSTER2
0610010K06Rik	6		1433463_at	RIKEN cDNA 0610010K06 gene	0610010K06Rik	---	full length	ENSMUSG00000046836	71678	NM_027861	10.2868	10.3689	10.481	10.6353	0.994788	0.205515	0.0104241	10.3427	10.5484
1110008F13Rik	11		1416699_at	RIKEN cDNA 1110008F13 gene	1110008F13Rik	chr2 H2	full length	ENSMUSG00000027637	67388	NM_026124	11.3611	11.3057	11.5382	11.696	0.999995	0.266845	1.01457e-05	11.3448	11.6117
2310008M10Rik	27
Arf6	1		1418824_at	ADP-ribosylation factor 6	Arf6	chr12 C2	full length	---	11845	NM_007481	7.45606	7.3067	7.82265	7.59036	0.98391	0.274921	0.0321805	7.42062	7.697
Bxdc5	18		1431784_a_at	brix domain containing 5	Bxdc5	chr3 H3	full length	ENSMUSG00000028187	70285	NM_027332 /// NM_027371	8.61019	8.51614	8.65249	9.08564	0.980922	0.269065	0.0381559	8.59812	8.86782
Camk2d	8		1427763_a_at	calcium/calmodulin-dependent protein kinase II, delta	Camk2d	chr3 G1-G2	full length	ENSMUSG00000053819	108058	NM_001025438 /// NM_001025439 /// NM_023813	5.88864	5.79338	6.10036	6.57056	0.976679	0.425388	0.0466419	5.9127	6.34419
Cstb	12		1422507_at	cystatin B	Cstb	chr10 C1|10 42.0 cM	full length	ENSMUSG00000005054	13014	NM_007793	10.9236	11.0349	11.1957	11.4174	0.982554	0.279682	0.0348923	11.0097	11.2895
Dad1 /// LOC100044173	11		1454860_x_at	defender against cell death 1	Dad1	chr14 C2|14 24.0 cM	full length	ENSMUSG00000022174	13135	NM_001113358 /// NM_010015 /// XM_001471644	10.952	11.038	11.1745	11.3485	0.978264	0.220305	0.0434716	11.0218	11.2422
Eif6	15		1427578_a_at	eukaryotic translation initiation factor 6	Eif6	chr2 H1	full length	ENSMUSG00000027613	16418	NM_010579	10.1572	10.2796	10.3646	10.5044	0.990766	0.188107	0.0184675	10.2347	10.423
Foxj3	2		1435362_at	forkhead box J3	Foxj3	chr4 D2.1	full length	ENSMUSG00000032998	230700	NM_172699	10.3671	10.3962	10.6031	10.7269	0.999181	0.26065	0.00163878	10.3947	10.6556
Gdi2	26		1431645_a_at	guanosine diphosphate (GDP) dissociation inhibitor 2	Gdi2	chr13 A1	full length	ENSMUSG00000021218	14569	NM_008112	8.57319	8.3016	8.7856	9.05594	0.98057	0.32502	0.0388603	8.52664	8.85245
Ghitm	19		1415882_at	growth hormone inducible transmembrane protein	Ghitm	chr14 B|14 15.0 cM	full length	ENSMUSG00000041028	66092	NM_078478	10.4716	10.5764	10.6596	10.9111	0.980129	0.223308	0.0397418	10.549	10.7724
Gng12	9		1421947_at	guanine nucleotide binding protein (G protein), gamma 12	Gng12	chr6 C1|6 30.0 cM	full length	ENSMUSG00000036402	14701	NM_025278	11.0166	11.196	11.2787	11.6257	0.993465	0.312491	0.0130708	11.1328	11.4455
Hsbp1	19		1451162_at	heat shock factor binding protein 1	Hsbp1	chr8 E1	full length	ENSMUSG00000031839	68196	NM_024219	11.1921	11.3242	11.3886	11.6345	0.979931	0.216528	0.0401384	11.282	11.4986
			1422943_a_at	heat shock protein 1	Hspb1	chr5 G2|5 76.0 cM	full length	ENSMUSG00000004951 /// ENSMUSG00000078915	15507	NM_013560	9.79177	9.67997	10.0739	9.83707	0.981073	0.186692	0.0378541	9.76002	9.94692
Kdelr2	13		1417205_at	KDEL (Lys-Asp-Glu-Leu) endoplasmic reticulum protein retention receptor 2	Kdelr2	chr5 G2	full length	ENSMUSG00000079111	66913	NM_025841	9.21154	9.25929	9.46931	9.58498	0.999777	0.272658	0.000445611	9.2462	9.51926
Lap3	18		1450860_at	leucine aminopeptidase 3	Lap3	chr5 B3|5 67.0 cM	full length	ENSMUSG00000039682	66988	NM_024434	9.87046	10.074	10.118	10.4693	0.981014	0.27742	0.0379716	10.0083	10.286
Med8	17		1431423_a_at	mediator of RNA polymerase II transcription, subunit 8 homolog (yeast)	Med8	---	full length	ENSMUSG00000006392	80509	NM_020000 /// NM_173719	10.1893	10.2133	10.3157	10.4602	0.997708	0.169735	0.00458358	10.2114	10.3813
Mgat2	21		1452037_at	mannoside acetylglucosaminyltransferase 2	Mgat2	chr12 C2	full length	ENSMUSG00000043998	217664	NM_146035	10.1692	10.2629	10.3422	10.5942	0.986628	0.220388	0.0267432	10.2368	10.4573
Mtmr6	20		1451726_at	myotubularin related protein 6	Mtmr6	chr14 D1	full length	ENSMUSG00000021987	219135	NM_144843	7.78603	7.72327	8.02092	8.33045	0.977467	0.357133	0.0450666	7.80387	8.16241
Mtpn	25		1420472_at	myotrophin	Mtpn	chr6 B1	full length	ENSMUSG00000029840	14489	NM_008098	7.49751	7.59134	8.06282	7.89628	0.999916	0.414123	0.000167622	7.5607	7.97673
Nedd1	5		1450899_at	neural precursor cell expressed, developmentally down-regulated gene 1	Nedd1	chr10 C2	full length	ENSMUSG00000019988	17997	NM_008682	8.19841	8.19857	8.37373	8.59186	0.994173	0.253327	0.0116535	8.21948	8.47359
Net1	8		1421321_a_at	neuroepithelial cell transforming gene 1	Net1	chr13 A1	full length	ENSMUSG00000021215	56349	NM_001047159 /// NM_019671	7.95337	7.80418	7.96939	8.40712	0.985182	0.273065	0.0296363	7.91601	8.19011
Nr3c1	13		1421866_at	nuclear receptor subfamily 3, group C, member 1	Nr3c1	chr18 B3|18 20.0 cM	full length	ENSMUSG00000024431	14815	NM_008173	6.33979	6.08406	6.45762	6.85121	0.97919	0.365586	0.0416198	6.28484	6.65456
Ostf1	19		1452246_at	osteoclast stimulating factor 1	Ostf1	chr19 B|19 14.0 cM	full length	ENSMUSG00000024725	20409	NM_017375	10.1995	10.2532	10.3977	10.5781	0.982804	0.222498	0.0343913	10.2486	10.4712
Pdcd6	20		1416027_at	programmed cell death 6	Pdcd6	chr13 C1	full length	ENSMUSG00000021576	18570	NM_011051	11.3065	11.3589	11.4459	11.6115	0.989781	0.171855	0.0204372	11.3475	11.5194
Ppp1r7	9		1417919_at	protein phosphatase 1, regulatory (inhibitor) subunit 7	Ppp1r7	chr1 D	full length	ENSMUSG00000026275	66385	NM_023200	8.70283	8.82355	8.93719	9.13754	0.982285	0.234007	0.0354296	8.7877	9.0222
Prps1	5		1416052_at	phosphoribosyl pyrophosphate synthetase 1	Prps1	chrX F1-F2|X 60.0 cM	full length	ENSMUSG00000031432	19139	NM_021463	8.59994	8.61593	8.82367	9.04068	0.983137	0.276165	0.0337264	8.64244	8.91923
Rchy1	16		1432144_a_at	ring finger and CHY zinc finger domain containing 1	Rchy1	chr5 E2	full length	ENSMUSG00000029397	68098	NM_026557	9.95155	10.0043	10.1616	10.3584	0.9977	0.256869	0.00460052	9.99351	10.2506
Rnf14	16		1425929_a_at	ring finger protein 14	Rnf14	chr18 B3|18 17.0 cM	full length	ENSMUSG00000060450	56736	NM_020012	6.75407	6.77456	7.05836	7.29412	0.982642	0.350755	0.034716	6.80536	7.1589
Sgpp1	17		1450015_x_at	sphingosine-1-phosphate phosphatase 1	Sgpp1	chr12 C3	full length	ENSMUSG00000021054	81535	NM_030750	6.57872	6.58941	6.87169	7.4327	0.996482	0.544448	0.00703674	6.63608	7.18508
Sri	19		1450878_at	sorcin	Sri	chr5 A1-h|5 1.0 cM	full length	ENSMUSG00000003161	109552	NM_001080974 /// NM_025618	11.2533	11.376	11.4543	11.6041	0.986113	0.167931	0.027775	11.3403	11.5083
Stard4	12		1429239_a_at	StAR-related lipid transfer (START) domain containing 4	Stard4	chr18 B1	full length	ENSMUSG00000024378	170459	NM_133774	7.79395	8.09304	8.2504	8.38947	0.992469	0.277353	0.0150629	7.99929	8.27763
Sypl	23		1422879_at	synaptophysin-like protein	Sypl	chr12 B2|12 15.0 cM	full length	ENSMUSG00000020570	19027	NM_013635 /// NM_198710	9.13311	8.90572	9.26492	9.59314	0.985832	0.324414	0.0283364	9.08518	9.41013
Tmed7	28		1427314_at	transmembrane emp24 protein transport domain containing 7	Tmed7	chr18 C	---	---	66676	XM_128959 /// XM_923078 /// XM_990639	11.2208	11.2962	11.4734	11.767	0.992978	0.323041	0.0140436	11.2849	11.6081
Tmem49	23		1421491_a_at	transmembrane protein 49	Tmem49	chr11 C	full length	ENSMUSG00000018171	75909	NM_029478	8.29157	8.42144	8.61421	8.89105	0.978459	0.334174	0.0430822	8.39759	8.73265
Ube2w	18		1426398_at	ubiquitin-conjugating enzyme E2W (putative)	Ube2w	chr1 A3	full length	ENSMUSG00000025939	66799	NM_025773	8.79458	8.88209	8.96905	9.40656	0.987213	0.313921	0.0255731	8.87082	9.18534
Vcl	12		1416157_at	vinculin	Vcl	chr14 A3|14 2.5 cM	full length	ENSMUSG00000021823	22330	NM_009502	2.81315	3.61102	4.84778	4.33662	0.976376	0.851336	0.0472477	3.68124	4.58186
Vps39	10		1425474_a_at	vacuolar protein sorting 39 (yeast)	Vps39	chr2 E5	full length	ENSMUSG00000027291	269338	NM_147153 /// NM_178851	3.15975	1.88674	4.23924	5.30844	0.991356	1.5649	0.017288	3.27818	4.93832
